# Supplementary material for: Corticosterone induces discrete epigenetic signatures in the dorsal and ventral hippocampus that depend upon sex and genotype: focus on methylated Nr3c1 gene
Source: Transl Psychiatry. 2022 Mar 16;12:109. doi: 10.1038/s41398-022-01864-7 (PMC8927334; doi:10.1038/s41398-022-01864-7)
Supplement: Supplementary file 3 — Supplementary Data 1 [file 41398_2022_1864_MOESM3_ESM.xlsx]

## Sheet: Female_WT_dHPC
AvgExpr	logFC	SE	df.residual	t	pvalue	fdr	df.total	symbol	ensembl				p<0.05	SYMBOL	Log2FC	Pvalue		p<0.05 FC>1.3		SYMBOL	Log2FC	Pvalue			p<0.01	SYMBOL	Log2FC	Pvalue		p<0.01 FC>1.3		SYMBOL	Log2FC	Pvalue
4.7786	0.102421	0.320954	24	0.331347	0.743033	0.973324	26.0498	Xkr4	ENSMUSG00000051951			Count	1185	Gpsm2	0.4051	2.88914e-05		Count	570	Gnb3	-4.19389	0.01009		Count	208	Gpsm2	0.4051	2.88914e-05		Count	151	Hp	-3.55521	0.00251987
1.81511	-0.489198	0.176382	24	-2.76016	0.00998088	0.744883	28.5576	Sox17	ENSMUSG00000025902					Podxl	-0.552335	8.02205e-05				Hp	-3.55521	0.00251987				Podxl	-0.552335	8.02205e-05				Defb1	-3.40725	0.00101785
0.854766	-0.0834353	0.229509	24	-0.366317	0.716828	0.969319	28.5576	Gm6085	ENSMUSG00000098104					Cyyr1	-0.772762	0.000198192				Defb1	-3.40725	0.00101785				Cyyr1	-0.772762	0.000198192				Cytip	-2.63986	0.0041262
2.18274	0.159704	0.0743232	24	1.73706	0.0931533	0.802225	28.5576	Gm6123	ENSMUSG00000103922					Hspa12b	-0.728188	0.00027074				Slc18a3	-3.33366	0.0228964				Hspa12b	-0.728188	0.00027074				Gm9945	-1.93373	0.00508353
4.67446	0.0432429	0.0850509	24	0.502395	0.619242	0.956531	28.5576	Mrpl15	ENSMUSG00000033845					Acvrl1	-0.60666	0.000431192				D130058E05Rik	-3.31776	0.0119096				Acvrl1	-0.60666	0.000431192				Lemd1	-1.72218	0.00664154
4.42934	-0.0668086	0.131593	24	-0.527924	0.60163	0.954887	28.5576	Lypla1	ENSMUSG00000025903					Kif26a	-0.608033	0.000440355				Shox2	-3.07562	0.0450683				Kif26a	-0.608033	0.000440355				Epha8	-1.63996	0.00163228
5.68903	0.0373466	0.0519026	24	0.644667	0.524288	0.938978	28.5576	Tcea1	ENSMUSG00000033813					Prss35	0.615511	0.000491126				Rbp3	-2.91447	0.035591				Prss35	0.615511	0.000491126				Gm37422	-1.63514	0.00669159
0.686078	-0.348341	0.209885	24	-1.6313	0.113808	0.822756	28.5576	Gm6104	ENSMUSG00000062588					Zkscan7	-0.899395	0.000509425				Epb42	-2.7595	0.0321301				Zkscan7	-0.899395	0.000509425				Gm17096	-1.60272	0.00507747
0.231971	0.165205	0.285152	24	0.589652	0.560061	0.946352	28.5576	Gm37277	ENSMUSG00000103280					Hmcn2	-1.11917	0.000575797				Aqp6	-2.74181	0.0105316				Hmcn2	-1.11917	0.000575797				Lpar2	-1.59201	0.006455
4.02208	-0.130785	0.127448	24	-1.05813	0.298865	0.889086	28.5576	Rgs20	ENSMUSG00000002459					Bend3	-0.405818	0.000653262				Adra2b	-2.6765	0.019485				Bend3	-0.405818	0.000653262				Gm17597	-1.53403	0.00441528
7.15438	0.0921218	0.0834368	24	1.11022	0.276165	0.880648	28.5576	Atp6v1h	ENSMUSG00000033793					Srgn	-0.470878	0.000738401				D130079A08Rik	-2.64166	0.0335463				Srgn	-0.470878	0.000738401				Slc4a11	-1.52043	0.00562612
0.333545	-0.675183	0.594034	24	-1.19947	0.240588	0.869421	27.4768	Oprk1	ENSMUSG00000025905					Krt73	0.691127	0.000754839				Cytip	-2.63986	0.0041262				Krt73	0.691127	0.000754839				Usp43	-1.51591	0.00975877
0.0412003	1.00335	0.435992	24	2.41768	0.0222391	0.744883	28.5576	Npbwr1	ENSMUSG00000033774					Slc25a16	0.238047	0.00075668				Chat	-2.6199	0.0409011				Slc25a16	0.238047	0.00075668				Vil1	-1.49456	0.00724291
6.53936	-0.0161676	0.100417	24	-0.165786	0.869493	0.990526	28.5576	Rb1cc1	ENSMUSG00000025907					Abcc9	-0.643128	0.000802909				Tafa4	-2.24048	0.0224015				Abcc9	-0.643128	0.000802909				Lgals4	-1.49236	0.0079187
0.264066	0.00966364	0.338642	24	0.0294559	0.976706	0.999233	28.5576	4732440D04Rik	ENSMUSG00000090031					Slc26a4	0.618012	0.000848241				Slitrk6	-2.22345	0.0263217				Slc26a4	0.618012	0.000848241				Gm38077	-1.41428	0.00938111
-1.02663	0.181792	0.406517	24	0.45308	0.653915	0.960883	28.5576	Gm2147	ENSMUSG00000103355					4930553P18Rik	-1.06422	0.000865576				Irs4	-2.12163	0.048149				4930553P18Rik	-1.06422	0.000865576				Gm14137	-1.40983	0.00577069
2.26476	0.0257408	0.170637	24	0.153343	0.879207	0.992296	28.5576	Gm19026	ENSMUSG00000103845					Defb1	-3.40725	0.00101785				Gm12992	-2.03381	0.0199155				Defb1	-3.40725	0.00101785				Hjv	-1.40093	0.00441684
5.04315	0.213588	0.179601	24	1.25688	0.219246	0.859157	27.8268	St18	ENSMUSG00000033740					5830454E08Rik	-1.01946	0.001066				Gm9945	-1.93373	0.00508353				5830454E08Rik	-1.01946	0.001066				Ramp3	-1.37646	0.00834904
0.104201	0.154529	0.267483	24	0.578138	0.567702	0.948315	28.5576	Gm42492	ENSMUSG00000103329					Sh3bgr	-0.592216	0.00120752				H2-Q2	-1.90404	0.0273749				Sh3bgr	-0.592216	0.00120752				Ngb	-1.37383	0.00450127
-0.129141	-0.038611	0.161837	24	-0.205121	0.838933	0.985492	28.5576	Gm37108	ENSMUSG00000102135					Tbx1	-1.05294	0.00133201				Tcf7l2	-1.87082	0.0282091				Tbx1	-1.05294	0.00133201				Gm33869	-1.3151	0.00806433
6.7609	0.0160259	0.0811149	24	0.197805	0.844599	0.986732	28.5576	Pcmtd1	ENSMUSG00000051285					Ercc3	0.203622	0.00137998				Atp2a1	-1.86058	0.0143735				Ercc3	0.203622	0.00137998				Rgs16	-1.31497	0.0045382
-1.17124	-0.409887	0.586345	24	-0.731335	0.470534	0.927595	28.5576	Gm38372	ENSMUSG00000103509					Srpk3	-0.902669	0.00156155				Gm43398	-1.75749	0.038598				Srpk3	-0.902669	0.00156155				Lrp2bp	-1.30099	0.00931044
1.62101	0.0816905	0.0996894	24	0.704375	0.486904	0.93183	28.5576	Gm9826	ENSMUSG00000048538					Hnrnpab	0.246936	0.0016306				Lemd1	-1.72218	0.00664154				Hnrnpab	0.246936	0.0016306				Prkch	-1.16339	0.00309384
4.53154	0.00802942	0.112327	24	0.0732804	0.942094	0.996343	28.5576	Sntg1	ENSMUSG00000025909					Epha8	-1.63996	0.00163228				Trhr2	-1.66492	0.0324251				Epha8	-1.63996	0.00163228				Hmcn2	-1.11917	0.000575797
1.96518	-0.0409702	0.140119	24	-0.283331	0.778967	0.976942	28.5576	Gm24276	ENSMUSG00000076135					Itpr3	-0.742915	0.00171547				Epha8	-1.63996	0.00163228				Itpr3	-0.742915	0.00171547				Ebf1	-1.10385	0.00377969
-0.331417	-0.0678173	0.147626	24	-0.36768	0.715823	0.969319	28.5576	Gm7493	ENSMUSG00000066693					Myo1h	1.04469	0.00175382				Cubn	-1.63809	0.0239847				Myo1h	1.04469	0.00175382				Cartpt	-1.09678	0.00251567
4.29013	-0.0207422	0.0656927	24	-0.289291	0.774449	0.975966	28.5576	Rrs1	ENSMUSG00000061024					Clcn5	-0.49683	0.00178955				Gm37422	-1.63514	0.00669159				Clcn5	-0.49683	0.00178955				Gm2694	-1.0875	0.0044409
4.04452	-0.173522	0.088229	24	-1.91823	0.0651306	0.775249	28.5576	Adhfe1	ENSMUSG00000025911					Asic4	-0.593124	0.00180301				Syt6	-1.62983	0.0136348				Asic4	-0.593124	0.00180301				4930553P18Rik	-1.06422	0.000865576
-1.07552	0.234866	0.363483	24	0.643241	0.5252	0.938978	28.5576	2610203C22Rik	ENSMUSG00000079671					Pcdh15	-0.770646	0.00187802				Slc17a6	-1.62085	0.0433917				Pcdh15	-0.770646	0.00187802				Tbx1	-1.05294	0.00133201
1.94384	-0.0212673	0.0856637	24	-0.207551	0.837052	0.985056	28.5576	Gm6161	ENSMUSG00000081441					Acy3	-0.694887	0.0020131				Cnn1	-1.6142	0.01958				Acy3	-0.694887	0.0020131				Kazald1	-1.03336	0.004
7.73714	0.225643	0.164525	24	1.44947	0.158379	0.833039	27.8398	Vxn	ENSMUSG00000067879					Armc10	0.274042	0.00201566				Adcyap1	-1.61225	0.0152039				Armc10	0.274042	0.00201566				5830454E08Rik	-1.01946	0.001066
1.64147	-0.38558	0.237176	24	-1.68551	0.102788	0.809768	28.5576	Mybl1	ENSMUSG00000025912					Tie1	-0.633968	0.00202648				Gm17096	-1.60272	0.00507747				Tie1	-0.633968	0.00202648				Rnf125	-0.995881	0.00871707
6.50741	0.0915113	0.1027	24	0.91964	0.365464	0.907144	28.5576	Vcpip1	ENSMUSG00000045210					Apln	-0.405687	0.00223687				Lpar2	-1.59201	0.006455				Apln	-0.405687	0.00223687				9830144P21Rik	-0.992959	0.007898
3.52113	0.00219416	0.315902	24	0.00728169	0.994244	0.99995	26.7782	Sgk3	ENSMUSG00000025915					Slc9a5	-0.478776	0.00227867				H2-Bl	-1.58755	0.0385935				Slc9a5	-0.478776	0.00227867				Epha2	-0.973951	0.0041287
-0.0359308	-0.103733	0.340509	24	-0.310413	0.758501	0.975435	28.5576	Mcmdc2	ENSMUSG00000046101					Grip2	-0.567811	0.00231808				Minar1	-1.56902	0.0313104				Grip2	-0.567811	0.00231808				Col20a1	-0.963575	0.00254543
2.70532	0.202612	0.115779	24	1.70469	0.0991102	0.807179	28.5576	Snhg6	ENSMUSG00000098234					Olfr550	1.51097	0.0023889				Rxfp2	-1.56762	0.014668				Olfr550	1.51097	0.0023889				Tbx3	-0.963364	0.0073437
-1.01375	0.190002	0.331874	24	0.561953	0.578533	0.951312	28.5576	Tcf24	ENSMUSG00000099032					Smap1	0.258493	0.002478				Gm17597	-1.53403	0.00441528				Smap1	0.258493	0.002478				Recql4	-0.958355	0.00746503
-1.29322	-0.392699	0.705424	24	-0.585623	0.562729	0.946627	28.5576	Ppp1r42	ENSMUSG00000025916					Rpusd4	0.355502	0.00248613				Gm29695	-1.53393	0.0131306				Rpusd4	0.355502	0.00248613				Gpr6	-0.942984	0.0085368
5.86334	0.04213	0.0791359	24	0.529336	0.600663	0.954887	28.5576	Cops5	ENSMUSG00000025917					Cartpt	-1.09678	0.00251567				Slc4a11	-1.52043	0.00562612				Cartpt	-1.09678	0.00251567				Amy1	-0.940004	0.00615778
3.32214	-0.125117	0.122759	24	-1.02591	0.313545	0.893946	28.5576	Cspp1	ENSMUSG00000056763					Hp	-3.55521	0.00251987				Usp43	-1.51591	0.00975877				Hp	-3.55521	0.00251987				Snhg16	-0.928405	0.00362289
6.91558	0.0729146	0.101159	24	0.742885	0.463619	0.926369	28.5576	Arfgef1	ENSMUSG00000067851					Col20a1	-0.963575	0.00254543				Grid2ip	-1.51404	0.0295109				Col20a1	-0.963575	0.00254543				Gpr4	-0.918818	0.00667032
-2.53131	0.549156	0.978466	24	0.593215	0.557731	0.945866	28.4075	Cpa6	ENSMUSG00000042501					Nrl	0.910412	0.00260404				Hcn4	-1.51185	0.013155				Nrl	0.910412	0.00260404				Srpk3	-0.902669	0.00156155
6.17	-0.18941	0.210682	24	-0.944612	0.35324	0.905896	26.9824	Prex2	ENSMUSG00000048960					Robo4	-0.580662	0.00261916				Trim29	-1.51146	0.0205567				Robo4	-0.580662	0.00261916				Robo3	-0.90143	0.00281049
6.30834	0.104437	0.113033	24	0.962196	0.344028	0.902258	28.5576	A830018L16Rik	ENSMUSG00000057715					Col4a1	-0.42246	0.00267011				Vil1	-1.49456	0.00724291				Col4a1	-0.42246	0.00267011				Zkscan7	-0.899395	0.000509425
-0.303032	-0.538386	0.222048	24	-2.26471	0.031303	0.762383	28.5576	Gm7560	ENSMUSG00000101610					Ebf4	-0.421995	0.00274392				Lgals4	-1.49236	0.0079187				Ebf4	-0.421995	0.00274392				Edn1	-0.89126	0.00511025
4.0788	-0.248885	1.17073	24	-0.215511	0.831141	0.984086	24.6692	Sulf1	ENSMUSG00000016918					Akirin1	0.167076	0.00278068				Cbln1	-1.44797	0.0123391				Akirin1	0.167076	0.00278068				BC022960	-0.842455	0.00554333
1.51392	0.0499617	0.269371	24	0.193874	0.847647	0.987632	28.5576	Slco5a1	ENSMUSG00000025938					Robo3	-0.90143	0.00281049				Gm36356	-1.42656	0.0235908				Robo3	-0.90143	0.00281049				Prox2	-0.825185	0.00321709
6.62931	-0.0504179	0.125007	24	-0.423574	0.67505	0.964044	28.5576	Ncoa2	ENSMUSG00000005886					Gm5424	-0.403232	0.00306365				A730020M07Rik	-1.42439	0.014924				Gm5424	-0.403232	0.00306365				Gpr153	-0.820135	0.00595177
5.14334	-0.0250376	0.0715171	24	-0.337627	0.738114	0.972397	28.5576	Tram1	ENSMUSG00000025935					Prkch	-1.16339	0.00309384				Gm38077	-1.41428	0.00938111				Prkch	-1.16339	0.00309384				Ly6g6f	-0.816751	0.00925876
3.7998	0.020558	0.121909	24	0.171664	0.864913	0.989286	28.5576	Lactb2	ENSMUSG00000025937					Otogl	1.1293	0.00311474				Gm14137	-1.40983	0.00577069				Otogl	1.1293	0.00311474				Cyyr1	-0.772762	0.000198192
-0.838489	0.135868	0.337998	24	0.39566	0.695297	0.967068	28.5576	Gm5523	ENSMUSG00000097711					Afap1l1	-0.465162	0.0031908				Gabrq	-1.40906	0.0170414				Afap1l1	-0.465162	0.0031908				Trim66	-0.770941	0.00678775
4.03608	0.153755	0.167992	24	0.965601	0.342354	0.900504	28.5447	Eya1	ENSMUSG00000025932					Prox2	-0.825185	0.00321709				Hjv	-1.40093	0.00441684				Prox2	-0.825185	0.00321709				Pcdh15	-0.770646	0.00187802
-1.41774	-0.133191	0.476548	24	-0.286122	0.77685	0.976266	28.5576	Gm9947	ENSMUSG00000054493					Myo1b	-0.433479	0.00326621				Tex15	-1.38899	0.0157823				Myo1b	-0.433479	0.00326621				Pdzd7	-0.765447	0.00549015
-0.340348	0.303169	0.279372	24	1.07346	0.292051	0.884161	28.5576	Msc	ENSMUSG00000025930					4933412E12Rik	0.413093	0.00333033				Baiap3	-1.38806	0.0156794				4933412E12Rik	0.413093	0.00333033				Ftx	-0.764724	0.00666454
-1.4063	-0.773475	0.559862	24	-1.43517	0.1621	0.833346	28.5576	Gm37412	ENSMUSG00000103492					Eno3	-0.762275	0.00346948				Ramp3	-1.37646	0.00834904				Eno3	-0.762275	0.00346948				Eno3	-0.762275	0.00346948
3.12198	0.187989	0.0912028	24	1.93979	0.06234	0.771065	28.5576	Smt3h2-ps4	ENSMUSG00000081201					Scn4b	-0.58716	0.00357269				Onecut1	-1.37597	0.0270423				Scn4b	-0.58716	0.00357269				Fzd1	-0.75783	0.00874931
4.91805	0.0922917	0.0831031	24	1.09877	0.281045	0.880648	28.5576	Rpl5-ps1	ENSMUSG00000082193					Snhg16	-0.928405	0.00362289				Ngb	-1.37383	0.00450127				Snhg16	-0.928405	0.00362289				Itpr3	-0.742915	0.00171547
-0.88994	0.314514	0.275155	24	1.08953	0.285028	0.880648	28.5576	Gm10566	ENSMUSG00000073737					Gm15958	1.42101	0.0036407				Fzd10	-1.37314	0.0242699				Gm15958	1.42101	0.0036407				Hspa12b	-0.728188	0.00027074
4.91478	-0.0261292	0.175854	24	-0.157101	0.876295	0.991934	27.9446	Kcnb2	ENSMUSG00000092083					Col4a2	-0.372401	0.00365043				Gm48653	-1.37062	0.0113958				Col4a2	-0.372401	0.00365043				Gucy1a1	-0.702535	0.00893627
2.54021	0.116866	0.130724	24	0.885429	0.38332	0.909742	28.5576	Terf1	ENSMUSG00000025925					Csdc2	-0.217432	0.00366756				Gm16364	-1.3556	0.0402733				Csdc2	-0.217432	0.00366756				Col16a1	-0.696347	0.00651895
-1.44383	-0.246505	0.539202	24	-0.475204	0.638256	0.959456	28.5576	4930444P10Rik	ENSMUSG00000067795					Pigm	-0.27957	0.00372885				Gm12241	-1.34699	0.0432892				Pigm	-0.27957	0.00372885				Acy3	-0.694887	0.0020131
7.62353	0.0715741	0.0927607	24	0.786995	0.437768	0.918723	28.5576	Rpl7	ENSMUSG00000043716					Ebf1	-1.10385	0.00377969				Gipc2	-1.34621	0.0121892				Ebf1	-1.10385	0.00377969				Wfdc1	-0.673538	0.00537655
3.62862	0.0623262	0.192073	24	0.342835	0.734244	0.972318	28.4368	Rdh10	ENSMUSG00000025921					Slc9a4	0.733635	0.00384916				Samd11	-1.34422	0.0113548				Slc9a4	0.733635	0.00384916				9930012K11Rik	-0.67272	0.00792622
7.18058	0.135489	0.0753469	24	1.77815	0.0860294	0.794903	28.5576	Stau2	ENSMUSG00000025920					Hic2	-0.405988	0.00384957				Ror2	-1.32692	0.0217981				Hic2	-0.405988	0.00384957				Rbm20	-0.666222	0.0041683
6.07986	0.1561	0.0855169	24	1.8395	0.0762594	0.787415	28.5576	Ube2w	ENSMUSG00000025939					Zbtb11os1	0.402398	0.00386483				Col7a1	-1.32115	0.0166254				Zbtb11os1	0.402398	0.00386483				Ggt1	-0.652341	0.0083867
6.80017	0.0634159	0.08255	24	0.77125	0.446894	0.921041	28.5576	Eloc	ENSMUSG00000079658					Crym	0.556656	0.00388127				Gm33869	-1.3151	0.00806433				Crym	0.556656	0.00388127				Abcc9	-0.643128	0.000802909
5.18625	0.211962	0.0670476	24	3.00838	0.00543577	0.744883	28.5576	Tmem70	ENSMUSG00000025940					Gm49284	-0.491785	0.0039294				Rgs16	-1.31497	0.0045382				Gm49284	-0.491785	0.0039294				Fgd5	-0.641766	0.00763144
-0.426924	-0.230004	0.245279	24	-0.899214	0.376059	0.90811	28.5576	Ly96	ENSMUSG00000025779					Slc8a3	-0.403901	0.00398101				Klhdc7b	-1.30842	0.0166303				Slc8a3	-0.403901	0.00398101				Tie1	-0.633968	0.00202648
0.36111	0.402713	0.184127	24	2.03469	0.0512605	0.763191	28.5576	Gm5828	ENSMUSG00000091020					Kazald1	-1.03336	0.004				Lrp2bp	-1.30099	0.00931044				Kazald1	-1.03336	0.004				Als2cl	-0.620966	0.00730113
5.95507	0.163383	0.160557	24	1.07622	0.291014	0.883326	28.0043	Jph1	ENSMUSG00000042686					Gm43172	0.77661	0.00400297				2610035F20Rik	-1.30029	0.0171809				Gm43172	0.77661	0.00400297				Htr7	-0.616065	0.00779387
6.8066	0.0584457	0.06351	24	0.878755	0.386868	0.911576	28.5576	Gdap1	ENSMUSG00000025777					Sap18b	0.255006	0.0040111				Itgal	-1.29791	0.0233156				Sap18b	0.255006	0.0040111				Cd93	-0.61495	0.00569228
0.277743	0.293988	0.157983	24	1.64347	0.111253	0.819578	28.5576	Rbm6-ps1	ENSMUSG00000101589					Cytip	-2.63986	0.0041262				Ano1	-1.2964	0.0336548				Cytip	-2.63986	0.0041262				Kif26a	-0.608033	0.000440355
-0.145663	0.285258	0.341157	24	0.849376	0.402737	0.91378	28.5576	Pi15	ENSMUSG00000067780					Epha2	-0.973951	0.0041287				Asb2	-1.26201	0.0200019				Epha2	-0.973951	0.0041287				Acvrl1	-0.60666	0.000431192
2.67402	0.393158	0.187298	24	2.18526	0.0372256	0.763149	28.5576	Crispld1	ENSMUSG00000025776					Ece1	-0.249485	0.00415893				Tacr1	-1.25521	0.0384031				Ece1	-0.249485	0.00415893				4930581F22Rik	-0.606284	0.00552995
0.413416	-0.140573	0.251288	24	-0.558266	0.581014	0.952498	28.5576	Gm28756	ENSMUSG00000109887					Rbm20	-0.666222	0.0041683				Gm26673	-1.23527	0.0110957				Rbm20	-0.666222	0.0041683				Alpl	-0.606107	0.00579792
0.912234	0.00423242	0.0900093	24	0.0352835	0.972099	0.998477	28.5576	Gm10075	ENSMUSG00000100720					AI115009	0.617084	0.00417735				Etnk2	-1.2276	0.0122867				AI115009	0.617084	0.00417735				Flt4	-0.596351	0.00770051
-0.775807	-0.140485	0.322167	24	-0.42808	0.671804	0.964044	28.5576	Gm4849	ENSMUSG00000100204					Aqp11	0.256484	0.00426073				Gm27029	-1.22754	0.0122844				Aqp11	0.256484	0.00426073				Myo19	-0.595104	0.00952946
1.90836	-0.18043	0.151434	24	-1.17574	0.249408	0.871232	28.5576	Mcm3	ENSMUSG00000041859					Matn2	0.359913	0.00434231				Pla2r1	-1.21181	0.0242566				Matn2	0.359913	0.00434231				Asic4	-0.593124	0.00180301
7.31266	-0.0951824	0.127445	24	-0.785419	0.438676	0.918723	28.5576	Paqr8	ENSMUSG00000025931					Gm17597	-1.53403	0.00441528				B230312C02Rik	-1.19386	0.0285098				Gm17597	-1.53403	0.00441528				Sh3bgr	-0.592216	0.00120752
1.16756	-0.131002	0.673252	24	-0.203333	0.84043	0.985955	26.4757	Efhc1	ENSMUSG00000041809					Hjv	-1.40093	0.00441684				NA	-1.1716	0.0114812				Hjv	-1.40093	0.00441684				Chrdl1	-0.590132	0.0055262
0.578572	-0.247333	0.323061	24	-0.790481	0.435763	0.918723	28.5576	Tram2	ENSMUSG00000041779					Gm2694	-1.0875	0.0044409				Prkch	-1.16339	0.00309384				Gm2694	-1.0875	0.0044409				Scn4b	-0.58716	0.00357269
4.50827	0.0535366	0.0951479	24	0.564042	0.577129	0.950722	28.5576	Tmem14a	ENSMUSG00000025933					Zfand3	0.154332	0.00445197				Gm19391	-1.15307	0.02709				Zfand3	0.154332	0.00445197				Ly6c1	-0.581408	0.00603145
-0.92992	-0.378148	0.328874	24	-1.12332	0.270655	0.880028	28.5576	Gsta3	ENSMUSG00000025934					Ngb	-1.37383	0.00450127				Gm15751	-1.15206	0.0412677				Ngb	-1.37383	0.00450127				Robo4	-0.580662	0.00261916
-1.28407	0.229294	0.324419	24	0.674946	0.505138	0.934569	28.5576	Gm7094	ENSMUSG00000096375					Rgs16	-1.31497	0.0045382				Ecel1	-1.15072	0.0421175				Rgs16	-1.31497	0.0045382				Grip2	-0.567811	0.00231808
6.22459	0.169776	0.133547	24	1.34076	0.190566	0.845037	28.5573	Kcnq5	ENSMUSG00000028033					9030407P20Rik	-0.460813	0.00458887				Lrrc55	-1.14771	0.024708				9030407P20Rik	-0.460813	0.00458887				Sstr2	-0.560929	0.00586299
2.46948	0.0413441	0.138466	24	0.295252	0.769938	0.975966	28.5576	Gm7658	ENSMUSG00000082935					Olfm3	-0.530999	0.00498755				Kcng4	-1.14609	0.014795				Olfm3	-0.530999	0.00498755				Podxl	-0.552335	8.02205e-05
7.32072	0.0969647	0.138811	24	0.737875	0.466633	0.926369	28.4532	Rims1	ENSMUSG00000041670					Mrgbp	-0.335634	0.00505114				Gm16897	-1.13537	0.04733				Mrgbp	-0.335634	0.00505114				Myh15	-0.549336	0.00595861
7.89746	0.181858	0.0978545	24	1.90714	0.0666075	0.778832	28.5576	Ogfrl1	ENSMUSG00000026158					Gm17096	-1.60272	0.00507747				A930004J17Rik	-1.12722	0.0407842				Gm17096	-1.60272	0.00507747				Egflam	-0.540768	0.00919868
3.50231	-0.0116784	0.12702	24	-0.0933593	0.92627	0.995312	28.5576	B3gat2	ENSMUSG00000026156					Gm9945	-1.93373	0.00508353				Gm18517	-1.12574	0.0214559				Gm9945	-1.93373	0.00508353				Thsd1	-0.538319	0.00669437
4.83982	0.258493	0.0755148	24	3.31848	0.002478	0.744883	28.5576	Smap1	ENSMUSG00000026155					Cep164	-0.410681	0.00508393				Hmcn2	-1.11917	0.000575797				Cep164	-0.410681	0.00508393				Olfm3	-0.530999	0.00498755
3.48315	-0.0847715	0.147645	24	-0.593686	0.557396	0.945866	28.5576	Sdhaf4	ENSMUSG00000026154					Edn1	-0.89126	0.00511025				Gm44593	-1.11626	0.0297902				Edn1	-0.89126	0.00511025				Heyl	-0.499595	0.00799723
4.58766	-0.0494002	0.0945375	24	-0.524223	0.604169	0.955135	28.5576	Fam135a	ENSMUSG00000026153					Klhl33	-0.459293	0.00511152				Ebf1	-1.10385	0.00377969				Klhl33	-0.459293	0.00511152				Clcn5	-0.49683	0.00178955
-1.51218	0.0502174	0.589588	24	0.0887908	0.929868	0.995312	28.5576	Col9a1	ENSMUSG00000026147					Klhl36	-0.403002	0.00525518				Cartpt	-1.09678	0.00251567				Klhl36	-0.403002	0.00525518				Erg	-0.49273	0.00728345
1.31947	-0.291065	0.337638	24	-0.910774	0.370071	0.907867	28.4368	Col19a1	ENSMUSG00000026141					Tmem80	-0.265984	0.00527321				Gm10421	-1.0962	0.0219354				Tmem80	-0.265984	0.00527321				Gm49284	-0.491785	0.0039294
2.84673	0.211814	0.107881	24	1.8941	0.0683817	0.782325	28.5576	Tubb4b-ps2	ENSMUSG00000099997					Wfdc1	-0.673538	0.00537655				Gm2694	-1.0875	0.0044409				Wfdc1	-0.673538	0.00537655				Sox17	-0.489198	0.00998088
11.243	-0.0251012	0.105213	24	-0.24489	0.808293	0.980491	28.5576	Gm28439	ENSMUSG00000100131					Tmem70	0.211962	0.00543577				Gm42664	-1.08721	0.0410793				Tmem70	0.211962	0.00543577				Gm7669	-0.485308	0.00765996
8.56465	-0.0806841	0.109118	24	-0.766744	0.449527	0.921837	28.5576	Gm10222	ENSMUSG00000067736					Pole	0.709638	0.00544148				Ahnak2	-1.08125	0.0278231				Pole	0.709638	0.00544148				Slc9a5	-0.478776	0.00227867
8.98274	0.118133	0.137052	24	0.909334	0.370788	0.90787	28.5447	Gm28438	ENSMUSG00000101939					Pdzd7	-0.765447	0.00549015				Atoh7	-1.07911	0.0295181				Pdzd7	-0.765447	0.00549015				Srgn	-0.470878	0.000738401
12.4504	0.0744396	0.11371	24	0.6754	0.504854	0.934569	28.5576	Gm28437	ENSMUSG00000101111					Chrdl1	-0.590132	0.0055262				2610020C07Rik	-1.07477	0.0267488				Chrdl1	-0.590132	0.0055262				Afap1l1	-0.465162	0.0031908
12.75	0.0477549	0.114935	24	0.428846	0.671253	0.964044	28.5576	Gm10925	ENSMUSG00000100862					4930581F22Rik	-0.606284	0.00552995				Rspo1	-1.07432	0.0206422				4930581F22Rik	-0.606284	0.00552995				9030407P20Rik	-0.460813	0.00458887
12.0047	-0.0510505	0.101802	24	-0.511529	0.612913	0.956078	28.5576	Gm28661	ENSMUSG00000102070					BC022960	-0.842455	0.00554333				Srpx2	-1.06858	0.0395709				BC022960	-0.842455	0.00554333				Klhl33	-0.459293	0.00511152
12.4176	-0.0541882	0.100255	24	-0.549533	0.586912	0.95333	28.5576	Gm29216	ENSMUSG00000101249					Slc4a11	-1.52043	0.00562612				Gm4211	-1.06842	0.0322611				Slc4a11	-1.52043	0.00562612				Fv1	-0.458882	0.00860764
7.31902	-0.0352683	0.0543263	24	-0.594781	0.556673	0.945866	28.5576	Lmbrd1	ENSMUSG00000073725					Cd93	-0.61495	0.00569228				Col5a1	-1.06551	0.046909				Cd93	-0.61495	0.00569228				Hr	-0.455565	0.00852513
6.9821	0.14482	0.103365	24	1.44727	0.15871	0.833326	28.5576	Adgrb3	ENSMUSG00000033569					Gm14137	-1.40983	0.00577069				4930553P18Rik	-1.06422	0.000865576				Gm14137	-1.40983	0.00577069				Dpysl5	-0.437266	0.0062874
4.10029	0.000371947	0.0834208	24	0.00431176	0.99659	0.99995	28.5576	Gm5525	ENSMUSG00000099492					Gm26644	0.771653	0.00577719				Tbx1	-1.05294	0.00133201				Gm26644	0.771653	0.00577719				Myo1b	-0.433479	0.00326621
2.14377	-0.022379	0.123483	24	-0.17316	0.863747	0.989286	28.5576	Gm6473	ENSMUSG00000100261					Alpl	-0.606107	0.00579792				S1pr4	-1.05283	0.0258538				Alpl	-0.606107	0.00579792				Rasip1	-0.425029	0.00604743
6.25843	0.0258169	0.0965661	24	0.273931	0.786109	0.977142	28.5576	Phf3	ENSMUSG00000048874					Sstr2	-0.560929	0.00586299				Slc22a3	-1.05041	0.0394813				Sstr2	-0.560929	0.00586299				Col4a1	-0.42246	0.00267011
0.81755	-0.0151197	0.120127	24	-0.107323	0.915283	0.994696	28.5576	Gm19680	ENSMUSG00000070960					Gpr153	-0.820135	0.00595177				Spx	-1.04582	0.0334171				Gpr153	-0.820135	0.00595177				Ebf4	-0.421995	0.00274392
3.31063	0.00161616	0.0809454	24	0.0184397	0.985416	0.99995	28.5576	Khdrbs2	ENSMUSG00000026058					Myh15	-0.549336	0.00595861				Plekha4	-1.04553	0.0317072				Myh15	-0.549336	0.00595861				Osbpl3	-0.415532	0.00869613
1.92385	0.0478862	0.084894	24	0.467391	0.643767	0.96007	28.5576	Gm7114	ENSMUSG00000100481					Gm8036	0.669924	0.00598504				Rims3	-1.04242	0.0471673				Gm8036	0.669924	0.00598504				Adcy8	-0.411858	0.00745939
2.41796	0.0536424	0.108536	24	0.465407	0.64517	0.960092	28.5576	Prim2	ENSMUSG00000026134					Prr7	0.316866	0.00599514				Gm5535	-1.03491	0.0110862				Prr7	0.316866	0.00599514				Cep164	-0.410681	0.00508393
4.62285	-0.0513851	0.0785864	24	-0.63511	0.530413	0.940318	28.5576	Rab23	ENSMUSG00000004768					Ly6c1	-0.581408	0.00603145				Kazald1	-1.03336	0.004				Ly6c1	-0.581408	0.00603145				Hic2	-0.405988	0.00384957
2.88765	0.0900764	0.106332	24	0.818498	0.419851	0.917057	28.5576	Bag2	ENSMUSG00000042215					Rasip1	-0.425029	0.00604743				Gli1	-1.03211	0.0120374				Rasip1	-0.425029	0.00604743				Bend3	-0.405818	0.000653262
5.77363	-0.0128833	0.0907741	24	-0.143907	0.886585	0.992934	28.5576	Zfp451	ENSMUSG00000042197					Cdk5rap1	0.423022	0.00614161				Mrvi1	-1.02968	0.0360328				Cdk5rap1	0.423022	0.00614161				Apln	-0.405687	0.00223687
1.38276	-0.0873569	0.122922	24	-0.643422	0.525084	0.938978	28.5576	Gm15455	ENSMUSG00000081402					Amy1	-0.940004	0.00615778				Efna5	-1.02836	0.0328648				Amy1	-0.940004	0.00615778				Slc8a3	-0.403901	0.00398101
6.77659	-0.110121	0.125431	24	-0.922288	0.364105	0.907144	28.5576	Bend6	ENSMUSG00000042182					Ccnd2	0.311255	0.00624258				Adam8	-1.02636	0.0474864				Ccnd2	0.311255	0.00624258				Gm5424	-0.403232	0.00306365
8.01856	-0.170322	0.133555	24	-1.3449	0.189241	0.844161	28.5576	Dst	ENSMUSG00000026131					Tubgcp5	-0.218313	0.00627325				Ankrd34c	-1.02409	0.0444299				Tubgcp5	-0.218313	0.00627325				Klhl36	-0.403002	0.00525518
-0.38873	0.287408	0.250776	24	1.08403	0.28742	0.881251	28.5576	Gm3052	ENSMUSG00000101462					Dpysl5	-0.437266	0.0062874				5830454E08Rik	-1.01946	0.001066				Dpysl5	-0.437266	0.0062874				Peg10	-0.388279	0.00683211
1.21669	-0.0566383	0.328696	24	-0.181705	0.857098	0.988411	28.5576	Gm37233	ENSMUSG00000102336					Gnl3	-0.290283	0.0063139				P2rx1	-1.01218	0.0374618				Gnl3	-0.290283	0.0063139				Mbd6	-0.383749	0.00957793
4.04765	0.132601	0.0880893	24	1.46988	0.152526	0.83193	28.5576	Ccdc115	ENSMUSG00000042111					Zfp869	-0.201448	0.0063642				Gm47484	-1.008	0.0398433				Zfp869	-0.201448	0.0063642				Kcng2	0.38745	0.00837635
4.46355	-0.104173	0.0587579	24	-1.58127	0.124831	0.825599	28.5576	Imp4	ENSMUSG00000026127					Lpar2	-1.59201	0.006455				Ccdc188	-1.00717	0.0162001				Lpar2	-1.59201	0.006455				Zbtb11os1	0.402398	0.00386483
-0.522327	0.668458	0.288558	24	2.26303	0.0314192	0.762383	28.5576	Ptpn18	ENSMUSG00000026126					Rbm28	-0.229057	0.00651				Cdhr2	-1.00672	0.025091				Rbm28	-0.229057	0.00651				Gpsm2	0.4051	2.88914e-05
5.77332	0.105294	0.12217	24	0.902303	0.374444	0.90787	28.5576	Amer3	ENSMUSG00000045174					Col16a1	-0.696347	0.00651895				Coro6	-1.0061	0.0215516				Col16a1	-0.696347	0.00651895				4933412E12Rik	0.413093	0.00333033
7.70794	0.11047	0.0772104	24	1.4201	0.166406	0.836146	28.5576	Arhgef4	ENSMUSG00000037509					Lemd1	-1.72218	0.00664154				Rgsl1	-1.00154	0.0344527				Lemd1	-1.72218	0.00664154				Pigw	0.417477	0.00667359
-0.753944	-0.287272	0.505014	24	-0.589881	0.55991	0.946352	28.5576	Gm38336	ENSMUSG00000104002					Ftx	-0.764724	0.00666454				Syne4	-0.998971	0.0415102				Ftx	-0.764724	0.00666454				Cdk5rap1	0.423022	0.00614161
8.26492	0.0081328	0.0546331	24	0.136238	0.892589	0.993121	28.5576	Fam168b	ENSMUSG00000037503					Gpr4	-0.918818	0.00667032				Acrbp	-0.997196	0.0117135				Gpr4	-0.918818	0.00667032				Cebpb	0.446874	0.00859338
7.77164	-0.0767383	0.0747219	24	-1.01326	0.319443	0.895823	28.5576	Plekhb2	ENSMUSG00000026123					Pigw	0.417477	0.00667359				Rnf125	-0.995881	0.00871707				Pigw	0.417477	0.00667359				Foxo6	0.455888	0.00962926
-0.098402	-0.0898989	0.226452	24	-0.377801	0.708372	0.968517	28.5576	Gm37670	ENSMUSG00000103548					Gm37422	-1.63514	0.00669159				9830144P21Rik	-0.992959	0.007898				Gm37422	-1.63514	0.00669159				Ccn3	0.546383	0.00897597
5.59748	-0.0113678	0.0761548	24	-0.14711	0.884079	0.992903	28.5576	Hs6st1	ENSMUSG00000045216					Thsd1	-0.538319	0.00669437				Gm37844	-0.985901	0.0392176				Thsd1	-0.538319	0.00669437				Crym	0.556656	0.00388127
5.5355	-0.0418224	0.0783809	24	-0.527876	0.601663	0.954887	28.5576	Uggt1	ENSMUSG00000037470					Tarsl2	0.242196	0.00669638				Kctd8	-0.976254	0.0118399				Tarsl2	0.242196	0.00669638				Prss35	0.615511	0.000491126
-0.349102	-0.645089	0.311846	24	-2.0583	0.0487899	0.763191	28.5576	Neurl3	ENSMUSG00000047180					Trim66	-0.770941	0.00678775				Epha2	-0.973951	0.0041287				Trim66	-0.770941	0.00678775				AI115009	0.617084	0.00417735
3.00212	-0.198476	0.12404	24	-1.59535	0.121643	0.825599	28.5576	Arid5a	ENSMUSG00000037447					Peg10	-0.388279	0.00683211				Col20a1	-0.963575	0.00254543				Peg10	-0.388279	0.00683211				Slc26a4	0.618012	0.000848241
5.99013	-0.00994418	0.0683206	24	-0.140894	0.888943	0.992934	28.5576	Kansl3	ENSMUSG00000010453					Calr4	0.748386	0.00688562				Tbx3	-0.963364	0.0073437				Calr4	0.748386	0.00688562				Gm8036	0.669924	0.00598504
3.50494	0.105389	0.114404	24	0.92052	0.365012	0.907144	28.5576	Fer1l5	ENSMUSG00000037432					Rap1gap	-0.329101	0.00688744				Recql4	-0.958355	0.00746503				Rap1gap	-0.329101	0.00688744				Gins2	0.681565	0.00763509
5.54327	0.119096	0.100069	24	1.22024	0.232355	0.864412	28.5576	Lman2l	ENSMUSG00000001143					Radil	-0.316988	0.00689621				Pkn3	-0.95727	0.0124849				Radil	-0.316988	0.00689621				Krt73	0.691127	0.000754839
3.80575	0.209431	0.103018	24	2.02727	0.0520596	0.763191	28.5576	Cnnm4	ENSMUSG00000037408					Ptpn9	0.202596	0.00695829				Dipk2b	-0.957161	0.0128489				Ptpn9	0.202596	0.00695829				1600029O15Rik	0.698278	0.00953651
4.84725	0.0873289	0.0604024	24	1.32376	0.196081	0.849133	28.5576	Cnnm3	ENSMUSG00000001138					Fam219b	-0.182692	0.00697341				Vmn2r1	-0.955427	0.0217601				Fam219b	-0.182692	0.00697341				Gm5936	0.708141	0.00899784
2.39674	0.091343	0.148594	24	0.61288	0.544806	0.944853	28.5576	Ankrd39	ENSMUSG00000079610					Vil1	-1.49456	0.00724291				Slc25a21	-0.954279	0.0194957				Vil1	-1.49456	0.00724291				Pole	0.709638	0.00544148
3.45332	-0.0954948	0.0978451	24	-0.947634	0.351266	0.905555	28.5576	Sema4c	ENSMUSG00000026121					Prdm4	0.172086	0.00724534				Gpr6	-0.942984	0.0085368				Prdm4	0.172086	0.00724534				Slc9a4	0.733635	0.00384916
-0.276789	-0.0321974	0.306078	24	-0.105497	0.916719	0.994696	28.5576	D430040D24Rik	ENSMUSG00000087589					Slc25a18	-0.308713	0.00724959				Amy1	-0.940004	0.00615778				Slc25a18	-0.308713	0.00724959				Calr4	0.748386	0.00688562
0.326301	0.0336702	0.15005	24	0.195597	0.846311	0.986972	28.5576	Gm6428	ENSMUSG00000089906					Erg	-0.49273	0.00728345				Dnah7a	-0.934803	0.0177481				Erg	-0.49273	0.00728345				Gm26644	0.771653	0.00577719
7.18715	0.0781163	0.0846745	24	0.929652	0.360344	0.90688	28.5576	Cox5b	ENSMUSG00000061518					Als2cl	-0.620966	0.00730113				Pip5kl1	-0.934513	0.0334524				Als2cl	-0.620966	0.00730113				Gm43172	0.77661	0.00400297
7.92411	0.0252368	0.0569824	24	0.410747	0.684324	0.964883	28.5576	Actr1b	ENSMUSG00000037351					Fkbp1b	0.343225	0.00730744				Tead4	-0.932231	0.011372				Fkbp1b	0.343225	0.00730744				Gm5640	0.817736	0.00866083
1.6806	0.0910447	0.239845	24	0.396073	0.694995	0.96704	28.5576	Zap70	ENSMUSG00000026117					Noc4l	0.245695	0.00734254				Snhg16	-0.928405	0.00362289				Noc4l	0.245695	0.00734254				Nrl	0.910412	0.00260404
6.43379	-0.0223309	0.1048	24	-0.220364	0.827156	0.983782	28.5576	Tmem131	ENSMUSG00000026116					Tbx3	-0.963364	0.0073437				Cfap46	-0.923716	0.0401825				Tbx3	-0.963364	0.0073437				Myo1h	1.04469	0.00175382
4.00097	0.0532052	0.2187	24	0.25699	0.799087	0.978879	27.6814	Vwa3b	ENSMUSG00000050122					Adcy8	-0.411858	0.00745939				Gpr4	-0.918818	0.00667032				Adcy8	-0.411858	0.00745939				Pirt	1.0551	0.00948171
6.80633	-0.0392376	0.0738792	24	-0.523355	0.604765	0.955135	28.5576	Inpp4a	ENSMUSG00000026113					Recql4	-0.958355	0.00746503				Parpbp	-0.908427	0.0287756				Recql4	-0.958355	0.00746503				Otogl	1.1293	0.00311474
6.80048	0.0716909	0.0713177	24	0.983987	0.333386	0.899528	28.5576	Coa5	ENSMUSG00000026112					Ddx17	-0.311896	0.00753921				Socs3	-0.907986	0.0144972				Ddx17	-0.311896	0.00753921				1700067K01Rik	1.16036	0.00822596
4.81614	-0.0162849	0.0857237	24	-0.18844	0.851865	0.988031	28.5576	Unc50	ENSMUSG00000026111					Rab3ip	0.228017	0.00755323				Srpk3	-0.902669	0.00156155				Rab3ip	0.228017	0.00755323				4930413G21Rik	1.19891	0.00960261
5.21175	-0.0382029	0.0689785	24	-0.530663	0.599755	0.954887	28.5576	Mgat4a	ENSMUSG00000026110					Tti2	-0.194354	0.00760545				Robo3	-0.90143	0.00281049				Tti2	-0.194354	0.00760545				Gm15958	1.42101	0.0036407
9.04386	0.0845487	0.14444	24	0.618615	0.541099	0.943621	28.4075	2010300C02Rik	ENSMUSG00000026090					Fgd5	-0.641766	0.00763144				Zkscan7	-0.899395	0.000509425				Fgd5	-0.641766	0.00763144				Olfr550	1.51097	0.0023889
-1.60744	0.151975	0.607586	24	0.260629	0.796249	0.978545	28.5576	4930556I23Rik	ENSMUSG00000089767					Gins2	0.681565	0.00763509				Plcb4	-0.895215	0.0244074				Gins2	0.681565	0.00763509
3.80911	-0.101651	0.10197	24	-0.990492	0.330253	0.898659	28.5576	Tsga10	ENSMUSG00000060771					Gm7669	-0.485308	0.00765996				2810454H06Rik	-0.893466	0.0254371				Gm7669	-0.485308	0.00765996
0.324208	0.400483	0.28726	24	1.40943	0.169506	0.838334	28.5576	Gm26805	ENSMUSG00000097268					Flt4	-0.596351	0.00770051				Edn1	-0.89126	0.00511025				Flt4	-0.596351	0.00770051
1.65991	-0.12259	0.133146	24	-0.864858	0.394324	0.91201	28.5576	Lipt1	ENSMUSG00000037216					Htr7	-0.616065	0.00779387				Irf6	-0.889566	0.0254507				Htr7	-0.616065	0.00779387
1.98302	-0.120081	0.140336	24	-0.838185	0.408888	0.916857	28.5576	Mitd1	ENSMUSG00000026088					Amt	-0.321774	0.00786735				Cd59b	-0.884421	0.0387895				Amt	-0.321774	0.00786735
5.16796	-0.0105614	0.0841077	24	-0.124989	0.901408	0.99354	28.5576	Mrpl30	ENSMUSG00000026087					9830144P21Rik	-0.992959	0.007898				Gm37226	-0.8749	0.0246048				9830144P21Rik	-0.992959	0.007898
-1.62049	-0.0577547	0.58545	24	-0.103644	0.918176	0.994696	28.5576	Lyg2	ENSMUSG00000061584					Lgals4	-1.49236	0.0079187				Bmx	-0.872141	0.0395866				Lgals4	-1.49236	0.0079187
5.36244	0.105161	0.088626	24	1.19486	0.241972	0.869492	28.5576	Txndc9	ENSMUSG00000058407					9930012K11Rik	-0.67272	0.00792622				Chn1os3	-0.870561	0.0176213				9930012K11Rik	-0.67272	0.00792622
6.55088	0.145818	0.0953145	24	1.56576	0.128419	0.825599	28.5576	Eif5b	ENSMUSG00000026083					Ass1	-0.322881	0.00794183				Amotl1	-0.868994	0.033451				Ass1	-0.322881	0.00794183
3.776	0.0429641	0.0860873	24	0.478291	0.636084	0.959456	28.5576	Rev1	ENSMUSG00000026082					Anks6	-0.321675	0.00795829				Tmie	-0.867203	0.021626				Anks6	-0.321675	0.00795829
5.87372	0.0390782	0.125703	24	0.326238	0.746623	0.973908	28.5576	Aff3	ENSMUSG00000037138					Heyl	-0.499595	0.00799723				A330076H08Rik	-0.866298	0.0176105				Heyl	-0.499595	0.00799723
7.65576	-0.0286437	0.0722655	24	-0.388713	0.700371	0.967392	28.5576	Lonrf2	ENSMUSG00000048814					Lbh	-0.362815	0.0080393				Cavin4	-0.863133	0.0101834				Lbh	-0.362815	0.0080393
5.95067	-0.0551429	0.0585507	24	-0.878267	0.387129	0.911576	28.5576	Chst10	ENSMUSG00000026080					Gm7868	0.3338	0.00805551				Rgs6	-0.861825	0.0136572				Gm7868	0.3338	0.00805551
4.15092	0.0162003	0.0819768	24	0.190563	0.850216	0.988031	28.5576	Pdcl3	ENSMUSG00000026078					Gm33869	-1.3151	0.00806433				Gm34006	-0.856587	0.0350683				Gm33869	-1.3151	0.00806433
4.45168	-0.223943	0.229256	24	-1.02844	0.3128	0.893946	27.2059	Npas2	ENSMUSG00000026077					Galnt13	-0.357762	0.0081227				Cox4i2	-0.855934	0.0114283				Galnt13	-0.357762	0.0081227
6.76772	0.00361716	0.113757	24	0.0331455	0.973789	0.998942	28.5576	Rpl31	ENSMUSG00000073702					Lyplal1	0.350278	0.00816041				Piezo1	-0.855522	0.0285065				Lyplal1	0.350278	0.00816041
3.33533	-0.151409	0.130805	24	-1.1779	0.248561	0.871232	28.5576	Tbc1d8	ENSMUSG00000003134					1700067K01Rik	1.16036	0.00822596				Gm4890	-0.854499	0.0219861				1700067K01Rik	1.16036	0.00822596
4.95376	0.0595254	0.0725163	24	0.789757	0.436178	0.918723	28.5576	Cnot11	ENSMUSG00000003135					Ramp3	-1.37646	0.00834904				Abhd11os	-0.85361	0.0360274				Ramp3	-1.37646	0.00834904
-0.733541	-0.172083	0.338761	24	-0.509819	0.614096	0.956078	28.5576	Gm15832	ENSMUSG00000085894					Kcng2	0.38745	0.00837635				C1qtnf9	-0.845031	0.049923				Kcng2	0.38745	0.00837635
4.08701	0.102027	0.0697551	24	1.34779	0.188321	0.844161	28.5576	Rnf149	ENSMUSG00000048234					Ggt1	-0.652341	0.0083867				Col26a1	-0.842845	0.0157821				Ggt1	-0.652341	0.0083867
7.59927	0.228582	0.120981	24	1.97908	0.0575221	0.763191	28.5576	Creg2	ENSMUSG00000050967					Nampt	0.207018	0.0084971				BC022960	-0.842455	0.00554333				Nampt	0.207018	0.0084971
1.56564	-0.012013	0.145706	24	-0.0790571	0.937539	0.996261	28.5576	D930019O06Rik	ENSMUSG00000097083					Hr	-0.455565	0.00852513				Gm38124	-0.831428	0.0215217				Hr	-0.455565	0.00852513
-1.37098	0.575564	0.482659	24	1.22512	0.230539	0.864412	28.5576	Rfx8	ENSMUSG00000057173					Gpr6	-0.942984	0.0085368				Tac1	-0.827944	0.0163271				Gpr6	-0.942984	0.0085368
6.88163	-0.0434088	0.115473	24	-0.392369	0.697699	0.967392	28.5576	Map4k4	ENSMUSG00000026074					Cebpb	0.446874	0.00859338				Nfam1	-0.827489	0.0363025				Cebpb	0.446874	0.00859338
-0.991599	-0.62008	0.440727	24	-1.44977	0.158018	0.833039	28.5576	4930456G14Rik	ENSMUSG00000102985					Fv1	-0.458882	0.00860764				Prox2	-0.825185	0.00321709				Fv1	-0.458882	0.00860764
-1.05516	-0.262622	0.374095	24	-0.697996	0.490824	0.932855	28.5576	Gm16894	ENSMUSG00000097899					Gm5640	0.817736	0.00866083				Fgf7	-0.824014	0.0244349				Gm5640	0.817736	0.00866083
3.97337	0.325117	0.185919	24	1.8494	0.0748523	0.787413	28.3486	Il1r1	ENSMUSG00000026072					Osbpl3	-0.415532	0.00869613				Hhat	-0.821606	0.0237056				Osbpl3	-0.415532	0.00869613
-1.24309	0.643212	0.527969	24	1.26275	0.216892	0.859157	28.5576	Il1rl2	ENSMUSG00000070942					Rnf125	-0.995881	0.00871707				Gpr153	-0.820135	0.00595177				Rnf125	-0.995881	0.00871707
3.21028	0.733635	0.245774	24	3.15362	0.00384916	0.744883	27.7857	Slc9a4	ENSMUSG00000026065					Fzd1	-0.75783	0.00874931				Ccdc155	-0.81733	0.0157092				Fzd1	-0.75783	0.00874931
4.03502	0.393036	0.159885	24	2.58428	0.0151492	0.744883	28.5576	Slc9a2	ENSMUSG00000026062					Rars	0.189903	0.00884516				Ly6g6f	-0.816751	0.00925876				Rars	0.189903	0.00884516
0.624068	0.565104	0.228451	24	2.44789	0.0207615	0.744883	28.5576	Mfsd9	ENSMUSG00000041945					Adra1d	0.365903	0.00886428				Ttll13	-0.814056	0.0104473				Adra1d	0.365903	0.00886428
-2.42893	-1.38689	1.15754	24	-1.26557	0.216239	0.859157	27.6165	Tmem182	ENSMUSG00000079588					Upp2	0.192671	0.00888303				Arhgef15	-0.813723	0.0104913				Upp2	0.192671	0.00888303
0.0143669	-0.381938	0.283707	24	-1.34584	0.188943	0.844161	28.5576	Gm28175	ENSMUSG00000101299					Fancc	-0.377988	0.00889271				Gm3604	-0.809937	0.0207747				Fancc	-0.377988	0.00889271
5.54446	-0.0276384	0.137609	24	-0.211824	0.833749	0.984212	28.5573	Pantr1	ENSMUSG00000060424					Gucy1a1	-0.702535	0.00893627				Fign	-0.809704	0.0359273				Gucy1a1	-0.702535	0.00893627
1.69754	0.12598	0.157922	24	0.783636	0.439705	0.918862	28.5576	Gm20646	ENSMUSG00000093436					Ccn3	0.546383	0.00897597				Lef1	-0.806981	0.0378035				Ccn3	0.546383	0.00897597
6.9581	-0.112927	0.0907325	24	-1.26633	0.215627	0.859157	28.5576	Pou3f3	ENSMUSG00000045515					Gm5936	0.708141	0.00899784				Snord104	-0.806785	0.0271988				Gm5936	0.708141	0.00899784
0.156198	-0.46056	0.267532	24	-1.72242	0.0958088	0.805876	28.5576	Pantr2	ENSMUSG00000097063					Pitpnb	0.188772	0.00900244				Ret	-0.805628	0.030392				Pitpnb	0.188772	0.00900244
0.995585	-0.191225	0.305778	24	-0.653401	0.518725	0.937266	28.5576	Dalir	ENSMUSG00000099784					Sp3os	0.367043	0.00910555				AA465934	-0.804597	0.0301315				Sp3os	0.367043	0.00910555
4.77734	0.0769404	0.105271	24	0.746652	0.461377	0.925228	28.5576	Mrps9	ENSMUSG00000060679					Ak4	0.351246	0.00913794				Gm4430	-0.803237	0.0252725				Ak4	0.351246	0.00913794
3.80065	0.0778066	0.103677	24	0.747507	0.460869	0.925228	28.5576	Gpr45	ENSMUSG00000041907					Egflam	-0.540768	0.00919868				Cpne9	-0.799746	0.0100458				Egflam	-0.540768	0.00919868
5.81257	-0.0373663	0.0737168	24	-0.497211	0.622847	0.957343	28.5576	Tgfbrap1	ENSMUSG00000070939					Ly6g6f	-0.816751	0.00925876				Cdiptos	-0.798442	0.029017				Ly6g6f	-0.816751	0.00925876
5.15708	-0.0206781	0.0621321	24	-0.310341	0.758555	0.975435	28.5576	AI597479	ENSMUSG00000010290					Lrp2bp	-1.30099	0.00931044				Gm37811	-0.797083	0.0166592				Lrp2bp	-1.30099	0.00931044
4.98245	0.0930703	0.14337	24	0.683557	0.499764	0.934043	28.5576	Fhl2	ENSMUSG00000008136					Rnf41	0.161538	0.0093376				2810405F17Rik	-0.791744	0.0220951				Rnf41	0.161538	0.0093376
2.05284	-0.0337411	0.0809591	24	-0.344976	0.732641	0.972318	28.5576	Gm8210	ENSMUSG00000094497					Gm38077	-1.41428	0.00938111				Cd1d1	-0.784729	0.0184456				Gm38077	-1.41428	0.00938111
5.62672	0.123963	0.0860863	24	1.44789	0.158537	0.833326	28.5576	Nck2	ENSMUSG00000066877					Pirt	1.0551	0.00948171				Ybx2	-0.779734	0.0403653				Pirt	1.0551	0.00948171
3.90315	-0.0160163	1.532	24	-0.0105985	0.991629	0.99995	24.6692	Ecrg4	ENSMUSG00000026051					Myo19	-0.595104	0.00952946				Cyyr1	-0.772762	0.000198192				Myo19	-0.595104	0.00952946
-0.664224	0.601487	0.332302	24	1.8085	0.0810699	0.787568	28.5576	Gm29156	ENSMUSG00000100480					1600029O15Rik	0.698278	0.00953651				Trim66	-0.770941	0.00678775				1600029O15Rik	0.698278	0.00953651
5.54218	0.138447	0.0554868	24	2.27549	0.0305689	0.75774	28.5576	Uxs1	ENSMUSG00000057363					Jarid2	-0.219312	0.00955343				Pcdh15	-0.770646	0.00187802				Jarid2	-0.219312	0.00955343
-1.17359	-0.197877	0.297435	24	-0.634874	0.530565	0.940318	28.5576	Gm19587	ENSMUSG00000100701					Mbd6	-0.383749	0.00957793				Dcdc2b	-0.770194	0.0297791				Mbd6	-0.383749	0.00957793
5.91284	0.0980449	0.08434	24	1.16793	0.252495	0.871232	28.5576	Tpp2	ENSMUSG00000041763					4930413G21Rik	1.19891	0.00960261				Fam131c	-0.768023	0.0272183				4930413G21Rik	1.19891	0.00960261
1.28078	0.146962	0.222193	24	0.671732	0.507153	0.934611	28.5576	Tex30	ENSMUSG00000026049					Foxo6	0.455888	0.00962926				Pdzd7	-0.765447	0.00549015				Foxo6	0.455888	0.00962926
1.69715	-0.0301919	0.171947	24	-0.174944	0.862358	0.989053	28.5576	Poglut2	ENSMUSG00000026047					Vwa1	-0.275723	0.00962942				Ftx	-0.764724	0.00666454				Vwa1	-0.275723	0.00962942
4.46871	0.0455337	0.0729287	24	0.593488	0.557527	0.945866	28.5576	Bivm	ENSMUSG00000041684					Crtac1	0.271499	0.00972311				Eno3	-0.762275	0.00346948				Crtac1	0.271499	0.00972311
4.27269	-0.0470065	0.0609066	24	-0.689585	0.496021	0.933381	28.5576	Ercc5	ENSMUSG00000026048					Nptxr	0.27298	0.00974689				Fzd1	-0.75783	0.00874931				Nptxr	0.27298	0.00974689
2.08967	-0.24379	0.353346	24	-0.728692	0.472335	0.927691	27.5706	Gulp1	ENSMUSG00000056870					Usp43	-1.51591	0.00975877				Susd2	-0.755604	0.0468064				Usp43	-1.51591	0.00975877
1.24388	-0.44909	0.48185	24	-0.981231	0.335124	0.899679	27.2072	Col3a1	ENSMUSG00000026043					Srsf5	-0.359835	0.0097989				C230037L18Rik	-0.753588	0.0286347				Srsf5	-0.359835	0.0097989
0.841579	-0.512045	0.473983	24	-1.1409	0.263703	0.876901	27.6374	Col5a2	ENSMUSG00000026042					Sox17	-0.489198	0.00998088				Wfdc3	-0.750443	0.0391269				Sox17	-0.489198	0.00998088
4.50982	0.091117	0.0585124	24	1.38867	0.175669	0.838617	28.5576	Wdr75	ENSMUSG00000025995					Fam220-ps	0.393536	0.0100411				Grm4	-0.749387	0.0201417
4.91319	0.052378	0.103555	24	0.516847	0.609243	0.955618	28.5576	Gm5526	ENSMUSG00000084817					Cpne9	-0.799746	0.0100458				Scn9a	-0.746804	0.0195876
3.16957	-0.216487	0.218149	24	-1.04939	0.302861	0.891784	28.3499	Slc40a1	ENSMUSG00000025993					Smim15	0.21902	0.010064				Pbx3	-0.746275	0.0116151
-0.0821324	-0.203952	0.196986	24	-0.956709	0.346744	0.902756	28.5576	Gm3852	ENSMUSG00000090682					Gnb3	-4.19389	0.01009				Smagp	-0.743257	0.0266165
1.35319	-0.532806	0.457271	24	-1.22966	0.22925	0.863488	27.4768	Dnah7b	ENSMUSG00000041144					Basp1	0.219729	0.0101083				Itpr3	-0.742915	0.00171547
3.26246	0.114018	0.0845767	24	1.25496	0.219667	0.859157	28.5576	Gm8326	ENSMUSG00000101262					Nrep	-0.532704	0.0101383				Vash2	-0.742259	0.0173664
1.18968	-0.727272	0.292002	24	-2.58501	0.0151235	0.744883	28.5576	Dnah7c	ENSMUSG00000101337					Cavin4	-0.863133	0.0101834				Gm37833	-0.741152	0.0376658
7.03953	-0.00356919	0.128394	24	-0.0292518	0.976867	0.999332	28.5576	Slc39a10	ENSMUSG00000025986					Atp1a2	-0.215885	0.0102265				Cdh7	-0.737596	0.0262381
0.321024	-0.550235	0.276254	24	-2.00924	0.0540473	0.763191	28.5576	Gm28151	ENSMUSG00000100213					Emcn	-0.448757	0.0103187				Tal1	-0.737347	0.0173047
0.542852	0.18401	0.202508	24	0.877865	0.387343	0.911576	28.5576	Gm28527	ENSMUSG00000100160					C8g	-0.620947	0.0103403				Meis1	-0.734798	0.0139494
2.30706	0.210873	0.0903283	24	2.06569	0.0480379	0.763191	28.5576	Gm4852	ENSMUSG00000081185					Ak5	0.380043	0.0103465				Shisa8	-0.734465	0.0458611
4.34912	0.11559	0.0754106	24	1.46111	0.154901	0.83193	28.5576	Gm8337	ENSMUSG00000100033					Stx3	-0.288542	0.0103676				Gcnt4	-0.733957	0.0281151
6.47582	0.0991316	0.0883927	24	1.13696	0.265005	0.877175	28.5576	Tmeff2	ENSMUSG00000026109					Gpatch1	0.187918	0.0104358				Evpl	-0.73031	0.0298964
3.49831	-0.160858	0.186187	24	-0.908387	0.371276	0.90787	28.5576	Cavin2	ENSMUSG00000045954					Rgs19	0.244486	0.0104407				Gm3294	-0.729422	0.0274355
3.42162	0.124832	0.129026	24	0.983401	0.333669	0.899528	28.5576	Nabp1	ENSMUSG00000026107					Ttll13	-0.814056	0.0104473				Hspa12b	-0.728188	0.00027074
-1.48868	0.634	0.384891	24	1.62083	0.116045	0.825599	28.5576	Gm17767	ENSMUSG00000099413					Arhgef15	-0.813723	0.0104913				Dnah7c	-0.727272	0.0151235
3.72202	-0.433479	0.139484	24	-3.21064	0.00326621	0.744883	28.5576	Myo1b	ENSMUSG00000018417					Ly6c2	-0.586456	0.0105014				Zfhx3	-0.7232	0.0470516
1.13102	0.119213	0.102452	24	0.960263	0.344983	0.902298	28.5576	Gm3940	ENSMUSG00000078291					Abhd10	-0.222529	0.0105018				H2-M3	-0.722699	0.0236353
3.50309	-0.11697	0.180431	24	-0.683726	0.499661	0.934043	28.5447	Stat1	ENSMUSG00000026104					Nkd1	-0.506645	0.0105252				Fhod3	-0.720928	0.0250939
8.17849	0.0732016	0.0693426	24	1.02574	0.313623	0.893946	28.5576	Gls	ENSMUSG00000026103					Aqp6	-2.74181	0.0105316				Spin4	-0.719977	0.0461438
4.96662	0.0602337	0.0687696	24	0.833129	0.411686	0.917057	28.5576	Nab1	ENSMUSG00000002881					Ifngr2	0.259667	0.0105816				4930412C18Rik	-0.717516	0.0140108
0.723774	-0.0144113	0.0659979	24	-0.131897	0.895991	0.993121	28.5576	Gm5527	ENSMUSG00000100007					Arl16	0.230199	0.0105852				Gata2	-0.715498	0.0152517
1.67495	-0.244393	0.156002	24	-1.53417	0.135993	0.825599	28.5576	Nemp2	ENSMUSG00000043015					Kcnj2	-0.57565	0.0106138				Cacna2d2	-0.714804	0.0194823
6.81047	0.0315296	0.0662306	24	0.458922	0.649764	0.960883	28.5576	Mfsd6	ENSMUSG00000041439					Mroh7	-0.665408	0.010644				Unc13c	-0.707523	0.0400438
4.7897	0.0785774	0.0668125	24	1.10716	0.277463	0.880648	28.5576	Inpp1	ENSMUSG00000026102					Pomt2	-0.210399	0.0107082				Bend7	-0.706849	0.0214257
3.82163	0.00235241	0.0955738	24	0.0241951	0.980865	0.999807	28.5576	Hibch	ENSMUSG00000041426					Wdr46	-0.313386	0.0108376				Kcnj12	-0.703974	0.0303282
2.9789	-0.335887	0.166211	24	-2.08974	0.0456624	0.763191	28.5576	1700019D03Rik	ENSMUSG00000043629					Pcx	-0.182725	0.0108573				Btbd11	-0.70299	0.0163617
1.75355	-0.162153	0.163116	24	-0.978341	0.336121	0.900046	28.5576	Pms1	ENSMUSG00000026098					Kmt5a	0.185833	0.0108826				Gucy1a1	-0.702535	0.00893627
2.5488	-0.0328119	0.156026	24	-0.213144	0.832729	0.984212	28.5576	Ormdl1	ENSMUSG00000026097					Popdc3	0.593461	0.0109616				Resp18	-0.698937	0.0358345
2.82061	0.0209806	0.0909975	24	0.21186	0.833721	0.984212	28.5576	Osgepl1	ENSMUSG00000026096					Gm5535	-1.03491	0.0110862				Col16a1	-0.696347	0.00651895
1.59619	-0.0116829	0.153403	24	-0.0733928	0.942005	0.996343	28.5576	Asnsd1	ENSMUSG00000026095					Gm26673	-1.23527	0.0110957				Acy3	-0.694887	0.0020131
0.709371	-0.934803	0.391692	24	-2.51618	0.0177481	0.744883	28.5576	Dnah7a	ENSMUSG00000096141					Nxpe4	-0.332343	0.0111564				Pcdh11x	-0.69392	0.0284031
2.44966	-0.323178	0.152854	24	-2.13731	0.0412692	0.763191	28.5576	Stk17b	ENSMUSG00000026094					Zbtb8b	0.409138	0.0111604				Sgpp2	-0.691803	0.0367536
4.96518	-0.265858	0.15634	24	-1.79787	0.0828482	0.79315	28.3738	Hecw2	ENSMUSG00000042807					Gm9523	-0.603853	0.011166				Gm26703	-0.688706	0.0291291
4.89064	0.076927	0.080353	24	0.940778	0.354709	0.906379	28.5576	Gtf3c3	ENSMUSG00000041303					She	-0.55799	0.0111961				Gm21984	-0.676498	0.0211914
4.57583	-0.337738	0.144934	24	-2.44943	0.0206888	0.744883	28.5576	Pgap1	ENSMUSG00000073678					Lclat1	0.170167	0.0112476				Ushbp1	-0.675474	0.0158564
3.21785	-0.37028	0.230538	24	-1.69846	0.10048	0.809013	28.0754	Ankrd44	ENSMUSG00000052331					Fhit	0.539405	0.0112702				Wfdc1	-0.673538	0.00537655
7.62672	-0.0874278	0.070593	24	-1.20917	0.236513	0.867189	28.5576	Sf3b1	ENSMUSG00000025982					Ncbp1	0.162657	0.0112788				9930012K11Rik	-0.67272	0.00792622
4.05628	-0.137427	0.111485	24	-1.2514	0.220945	0.859157	28.5576	Coq10b	ENSMUSG00000025981					Samd11	-1.34422	0.0113548				Rbm20	-0.666222	0.0041683
7.07459	0.101084	0.0631603	24	1.52623	0.137953	0.827202	28.5576	Hspd1	ENSMUSG00000025980					Tead4	-0.932231	0.011372				B230216N24Rik	-0.665531	0.0327539
4.96662	0.04565	0.0811973	24	0.554192	0.583761	0.95333	28.5576	Hspe1	ENSMUSG00000073676					Rgs5	-0.369607	0.0113895				Mroh7	-0.665408	0.010644
1.03246	-0.0471578	0.165203	24	-0.271363	0.788064	0.977142	28.5576	Gm16581	ENSMUSG00000089670					Gm48653	-1.37062	0.0113958				Syndig1l	-0.664057	0.0274369
6.06673	0.056658	0.0852941	24	0.669091	0.508811	0.935088	28.5576	Mob4	ENSMUSG00000025979					Akap8l	-0.346306	0.0113989				Chp2	-0.659922	0.037217
0.442876	0.073977	0.17149	24	0.394941	0.695821	0.967119	28.5576	Gm6822	ENSMUSG00000061863					Cox4i2	-0.855934	0.0114283				Ly75	-0.65981	0.028115
4.99968	-0.0485231	0.0776509	24	-0.611315	0.545827	0.944949	28.5576	Rftn2	ENSMUSG00000025978					NA	-1.1716	0.0114812				Cyp4f17	-0.657974	0.0195628
2.57887	-0.103398	0.092503	24	-1.02125	0.315708	0.895592	28.5576	Gm10561	ENSMUSG00000097649					Grasp	0.284662	0.0115519				Gm31024	-0.655964	0.0323122
4.26853	-0.129478	0.113382	24	-1.16493	0.253687	0.871232	28.5576	Mars2	ENSMUSG00000046994					6030458C11Rik	0.181926	0.0115976				Ier2	-0.654451	0.0339444
2.97717	-0.0327083	0.136409	24	-0.24261	0.810042	0.981248	28.5576	Gm8292	ENSMUSG00000100215					Pbx3	-0.746275	0.0116151				Tshb	-0.653041	0.0211393
5.82215	-0.0346545	0.120272	24	-0.301188	0.765453	0.975581	28.5576	Plcl1	ENSMUSG00000038349					Uxt	0.368965	0.0116253				Ggt1	-0.652341	0.0083867
1.20792	0.0323372	0.123611	24	0.235865	0.815221	0.982682	28.5576	Gm38056	ENSMUSG00000102145					Kctd12b	-0.60644	0.0116605				Tnfsf10	-0.651241	0.0261782
4.12996	-0.426319	0.376643	24	-1.17218	0.251804	0.871232	25.8775	Satb2	ENSMUSG00000038331					Kcnj10	-0.260219	0.011681				Hhip	-0.648688	0.0482455
2.50183	-0.212571	0.283974	24	-0.791529	0.435299	0.918723	27.9622	9130024F11Rik	ENSMUSG00000087022					Acrbp	-0.997196	0.0117135				Klf4	-0.648491	0.0197224
-1.02233	0.387808	0.427567	24	0.924938	0.362748	0.907144	28.5576	BC055402	ENSMUSG00000101429					Deaf1	0.195559	0.0117344				1700028K03Rik	-0.64797	0.0340781
4.83975	0.119156	0.055984	24	1.90246	0.0672394	0.779268	28.5576	1700066M21Rik	ENSMUSG00000038323					Stard4	-0.250696	0.0117955				Neurl3	-0.645089	0.0487899
2.73901	-0.00502877	0.113097	24	-0.0429416	0.966047	0.997848	28.5576	Tyw5	ENSMUSG00000048495					Kctd8	-0.976254	0.0118399				Wnt2b	-0.643502	0.0174856
3.88022	0.028185	0.097135	24	0.286313	0.776705	0.976266	28.5576	Maip1	ENSMUSG00000025971					Crls1	0.293825	0.0118545				Abcc9	-0.643128	0.000802909
3.99514	-0.0838007	0.101195	24	-0.826591	0.415322	0.917057	28.5576	Spats2l	ENSMUSG00000038305					Plscr3	-0.301859	0.0118693				Fgd5	-0.641766	0.00763144
3.21258	-0.151798	0.0935614	24	-1.54564	0.133203	0.825599	28.5576	Kctd18	ENSMUSG00000054770					Orc2	0.185321	0.0118909				Gm45552	-0.640113	0.0226143
-1.07121	0.064225	0.334982	24	0.188428	0.851874	0.988031	28.5576	Sgo2a	ENSMUSG00000026039					D130058E05Rik	-3.31776	0.0119096				Zbtb7c	-0.638475	0.0271753
2.51563	-0.158751	0.348888	24	-0.479242	0.635591	0.959456	27.247	Aox1	ENSMUSG00000063558					Frat1	0.282875	0.0120283				Tie1	-0.633968	0.00202648
1.03459	-0.043194	0.402375	24	-0.113549	0.910401	0.994645	28.1554	Aox3	ENSMUSG00000064294					Gli1	-1.03211	0.0120374				Dnhd1	-0.632636	0.0455749
-1.06782	0.117882	0.441274	24	0.275296	0.785071	0.977142	28.5576	Aox4	ENSMUSG00000038242					Rps6ka6	-0.485288	0.0120384				Ano5	-0.632212	0.0126292
0.574585	-0.0692264	0.306257	24	-0.233307	0.817187	0.982682	28.5576	Gm37607	ENSMUSG00000103839					Ube2q1	0.13457	0.0120405				Vav2	-0.622963	0.0156355
7.39808	0.0374744	0.0523015	24	0.648878	0.521602	0.938292	28.5576	Bzw1	ENSMUSG00000051223					Gipc2	-1.34621	0.0121892				Als2cl	-0.620966	0.00730113
4.8787	-0.156827	0.188275	24	-0.879656	0.386613	0.911576	27.7033	Clk1	ENSMUSG00000026034					Gm27029	-1.22754	0.0122844				C8g	-0.620947	0.0103403
3.52555	0.0673364	0.0965557	24	0.67847	0.502935	0.934468	28.5576	Ppil3	ENSMUSG00000026035					Etnk2	-1.2276	0.0122867				P2ry14	-0.619843	0.0279479
4.37367	0.0665957	0.0597274	24	0.997449	0.326924	0.897611	28.5576	Nif3l1	ENSMUSG00000026036					Med30	0.346401	0.0123094				A4galt	-0.619753	0.0374735
4.39231	0.185321	0.0624852	24	2.68696	0.0118909	0.744883	28.5576	Orc2	ENSMUSG00000026037					Cbln1	-1.44797	0.0123391				Gdpd5	-0.619267	0.0215378
6.67606	0.000883713	0.13993	24	0.00667271	0.994723	0.99995	28.4307	Fam126b	ENSMUSG00000038174					Ehbp1l1	-0.331837	0.0123694				Htr7	-0.616065	0.00779387
5.5866	0.0674617	0.0979608	24	0.704819	0.486632	0.93183	28.5576	Ndufb3	ENSMUSG00000026032					Klhl2	0.264847	0.0124129				Cd93	-0.61495	0.00569228
2.04907	0.0177553	0.0891016	24	0.171959	0.864683	0.989286	28.5576	Cbx3-ps7	ENSMUSG00000059647					Dnaja4	0.201221	0.0124714				Nrg1	-0.609955	0.0139513
-0.240811	-0.334639	0.242317	24	-1.32456	0.19582	0.849133	28.5576	Gm20257	ENSMUSG00000102059					Pkn3	-0.95727	0.0124849				Kif26a	-0.608033	0.000440355
4.43366	0.0509999	0.152604	24	0.351846	0.727537	0.971737	28.5576	Cflar	ENSMUSG00000026031					Gprasp2	-0.193952	0.0125036				Gpr52	-0.607955	0.034192
1.32288	0.0119406	0.267904	24	0.0462856	0.963405	0.997848	28.5576	Casp8	ENSMUSG00000026029					Fads6	-0.325534	0.0125366				Lrrc32	-0.606709	0.0203798
7.76276	0.0577782	0.0822461	24	0.704451	0.486858	0.93183	28.5576	Trak2	ENSMUSG00000026028					Sting1	-0.309364	0.0125752				Acvrl1	-0.60666	0.000431192
4.64542	0.0246877	0.0822729	24	0.294211	0.770725	0.975966	28.5576	Stradb	ENSMUSG00000026027					Ano5	-0.632212	0.0126292				Kctd12b	-0.60644	0.0116605
4.5987	0.120853	0.246595	24	0.514673	0.61098	0.95582	26.9293	Tmem237	ENSMUSG00000038079					Islr2	0.254857	0.0126717				4930581F22Rik	-0.606284	0.00552995
-0.70856	0.261126	0.454199	24	0.596578	0.555489	0.945866	28.5576	G730003C15Rik	ENSMUSG00000097573					Gm11681	0.494815	0.0127199				Alpl	-0.606107	0.00579792
-1.29317	-1.08954	0.629924	24	-1.80428	0.0817444	0.7881	28.5576	Mpp4	ENSMUSG00000079550					Zfp202	-0.443572	0.0127311				Gm9523	-0.603853	0.011166
5.75832	0.149249	0.0991575	24	1.54375	0.133659	0.825599	28.5576	Als2	ENSMUSG00000026024					Vstm2l	0.304543	0.0127609				Eva1b	-0.603426	0.0269335
-1.14613	0.339373	0.570861	24	0.622931	0.538273	0.942799	28.5576	Cdk15	ENSMUSG00000026023					Dipk2b	-0.957161	0.0128489				Kcnh4	-0.600908	0.0480733
3.62435	-0.0385197	0.324018	24	-0.124463	0.901883	0.99354	26.6445	Fzd7	ENSMUSG00000041075					Slc43a2	-0.189066	0.0129619				Mir124-2hg	-0.600307	0.0488137
3.22605	-0.240689	0.260771	24	-0.974996	0.338006	0.900046	27.6814	Gm973	ENSMUSG00000047361					Gm7107	0.464724	0.0129853				Ung	-0.59729	0.0366205
5.90771	-0.0298706	0.0696978	24	-0.416256	0.680335	0.964044	28.5576	Sumo1	ENSMUSG00000026021					Gspt2	0.187027	0.012986				Fes	-0.596544	0.0153659
5.3292	0.0291358	0.0908364	24	0.323898	0.748376	0.973908	28.5576	Nop58	ENSMUSG00000026020					Krba1	-0.274995	0.0130995				Flt4	-0.596351	0.00770051
7.75867	0.0109646	0.141396	24	0.0819486	0.935262	0.99626	28.4105	Bmpr2	ENSMUSG00000067336					Wdr45b	0.138256	0.0131106				Myo19	-0.595104	0.00952946
6.13228	0.050253	0.0822854	24	0.611993	0.545384	0.944949	28.5576	Fam117b	ENSMUSG00000041040					Gm29695	-1.53393	0.0131306				Krtcap3	-0.593182	0.0229889
5.20629	0.0966241	0.0783172	24	1.21337	0.234929	0.864901	28.5576	Ica1l	ENSMUSG00000026018					Hcn4	-1.51185	0.013155				Asic4	-0.593124	0.00180301
5.06089	0.0515593	0.0758718	24	0.662404	0.513023	0.935981	28.5576	Wdr12	ENSMUSG00000026019					Bhlhe22	0.326678	0.0133152				Sh3bgr	-0.592216	0.00120752
3.87506	0.0207181	0.11793	24	0.178511	0.859582	0.988485	28.5576	Carf	ENSMUSG00000026017					Gria4	-0.312046	0.0133668				Chrdl1	-0.590132	0.0055262
2.57834	0.0758715	0.125267	24	0.593862	0.55728	0.945866	28.5576	Gm15464	ENSMUSG00000082609					Cdh5	-0.412011	0.0134016				Trib1	-0.588258	0.0331757
3.92284	-0.142914	0.20024	24	-0.754884	0.456592	0.924361	28.133	Nbeal1	ENSMUSG00000073664					Adamtsl5	-0.421161	0.0135553				C330013E15Rik	-0.587726	0.0250298
3.46218	-0.181188	0.091889	24	-1.88511	0.0696282	0.783561	28.5576	Cyp20a1	ENSMUSG00000049439					Syt6	-1.62983	0.0136348				Scn4b	-0.58716	0.00357269
7.97109	0.115858	0.110233	24	1.09192	0.283995	0.880648	28.5576	Abi2	ENSMUSG00000026782					Rgs6	-0.861825	0.0136572				Tnfaip2	-0.587051	0.0440478
5.3688	-0.0247981	0.127256	24	-0.204182	0.83966	0.985794	28.5576	Raph1	ENSMUSG00000026014					Kcnk6	-0.334626	0.0136817				Ly6c2	-0.586456	0.0105014
0.721815	0.0423536	0.151314	24	0.255038	0.800522	0.978879	28.5576	Gm11575	ENSMUSG00000081562					Cysltr1	1.03964	0.0137115				Fblim1	-0.586175	0.0445588
2.37578	0.101657	0.0976796	24	0.958258	0.345976	0.902607	28.5576	Gm11578	ENSMUSG00000082160					Evc2	0.289937	0.0137178				Rora	-0.581416	0.0385603
5.72415	0.104712	0.0842683	24	1.24667	0.222649	0.85972	28.5576	Eif4a-ps4	ENSMUSG00000101188					Dynll1	0.224424	0.013778				Ly6c1	-0.581408	0.00603145
3.1426	-0.157208	0.142623	24	-1.12776	0.268807	0.878101	28.5576	Rpl18-ps1	ENSMUSG00000081382					Smpd4	-0.344141	0.0137799				Robo4	-0.580662	0.00261916
2.16628	-0.0990617	0.205332	24	-0.499818	0.621033	0.956531	28.5576	Pard3b	ENSMUSG00000052062					Unc45a	-0.166688	0.013833				Prc1	-0.579238	0.0341006
0.850321	0.0634115	0.12754	24	0.432936	0.668313	0.964044	28.5576	Gm11599	ENSMUSG00000084333					Xylt2	-0.194108	0.0138358				Kcnj2	-0.57565	0.0106138
6.29089	-0.0420286	0.173955	24	-0.255183	0.80047	0.978879	27.6538	Nrp2	ENSMUSG00000025969					Glt8d2	0.367339	0.0138815				Stk36	-0.573386	0.0372102
-1.52751	0.374342	0.487229	24	0.787469	0.437494	0.918723	28.5576	Gm29083	ENSMUSG00000100811					Gm6477	0.358455	0.0138884				Zfp618	-0.573279	0.0314988
4.99892	-0.157967	0.124729	24	-1.31966	0.19743	0.849148	28.5576	Ino80d	ENSMUSG00000040865					6530403H02Rik	0.750838	0.0139038				Kcnh6	-0.571702	0.0278759
0.929614	-0.242742	0.214141	24	-1.13562	0.265556	0.877175	28.5576	Ino80dos	ENSMUSG00000084799					Acsbg1	-0.183175	0.0139118				Snhg20	-0.571003	0.0159931
0.338082	-0.552324	0.270234	24	-2.03842	0.0508634	0.763191	28.5576	Gm20342	ENSMUSG00000101599					Meis1	-0.734798	0.0139494				Degs2	-0.570179	0.0266602
7.00372	0.0689539	0.0431114	24	1.35342	0.186538	0.844161	28.5576	Ndufs1	ENSMUSG00000025968					Nrg1	-0.609955	0.0139513				Helz2	-0.569082	0.0188553
6.90434	0.0357659	0.0963609	24	0.380464	0.706416	0.968253	28.5576	Eef1b2	ENSMUSG00000025967					Cux1	-0.332612	0.0140057				Grip2	-0.567811	0.00231808
-1.03608	-0.192466	0.525441	24	-0.381602	0.705582	0.968253	28.5576	Gpr1	ENSMUSG00000046856					4930412C18Rik	-0.717516	0.0140108				Cfp	-0.563327	0.0387134
4.03541	-0.338661	0.181753	24	-1.97014	0.0586554	0.76323	28.3659	Zdbf2	ENSMUSG00000027520					Rad23b	0.148667	0.0140119				Sstr2	-0.560929	0.00586299
3.39685	0.119761	0.115042	24	1.04061	0.306788	0.893287	28.5576	Gm11605	ENSMUSG00000081643					Cavin3	-0.239043	0.0140284				She	-0.55799	0.0111961
7.07496	0.032301	0.0790237	24	0.407532	0.686657	0.965406	28.5576	Adam23	ENSMUSG00000025964					Tespa1	-0.500903	0.0140546				Camk2d	-0.557135	0.0211466
0.443796	-0.216139	0.484675	24	-0.471695	0.64078	0.959539	28.1486	Mdh1b	ENSMUSG00000025963					Pid1	0.189257	0.0140748				Proser2	-0.552977	0.0258961
3.93742	0.0223227	0.0947384	24	0.232275	0.817981	0.982869	28.5576	Fastkd2	ENSMUSG00000025962					Nphp3	-0.524292	0.0143567				Nppc	-0.55283	0.0425931
-0.472647	0.209919	0.311195	24	0.669094	0.508809	0.935088	28.5576	4933402D24Rik	ENSMUSG00000025961					Atp2a1	-1.86058	0.0143735				Podxl	-0.552335	8.02205e-05
5.32155	-0.047233	0.105764	24	-0.459629	0.649263	0.960883	28.5576	Klf7	ENSMUSG00000025959					Snca	0.324922	0.0143872				Cdc14a	-0.551645	0.0199468
5.83108	-0.00630845	0.0941018	24	-0.0683557	0.945979	0.996343	28.5576	Creb1	ENSMUSG00000025958					Mtrr	0.198161	0.0144406				Chml	-0.550732	0.0394289
2.96084	-0.0527953	0.132369	24	-0.400414	0.691831	0.96666	28.5576	Mettl21a	ENSMUSG00000025956					Abhd4	-0.15903	0.0144693				Notch3	-0.550528	0.0186319
3.07356	-0.180221	0.077731	24	-2.06988	0.0476163	0.763191	28.5576	Ccnyl1	ENSMUSG00000070871					Cntfr	-0.282564	0.0144905				Igsf9b	-0.549589	0.0352647
0.980978	-0.581747	0.365931	24	-1.67661	0.104538	0.809768	28.5463	Fzd5	ENSMUSG00000045005					Socs3	-0.907986	0.0144972				Myh15	-0.549336	0.00595861
5.5382	-0.0825221	0.106661	24	-0.798518	0.431161	0.917844	28.5576	Plekhm3	ENSMUSG00000051344					Rab10os	-0.36742	0.0145367				Col9a2	-0.54817	0.0443817
5.47211	-0.0125053	0.104109	24	-0.123634	0.902471	0.99354	28.5576	Rpl10a-ps1	ENSMUSG00000084416					Ube2g1	0.14559	0.0145642				Nectin2	-0.544107	0.0314441
1.79055	0.240025	0.118275	24	1.87973	0.070383	0.783686	28.5576	Gm7329	ENSMUSG00000100774					Arhgap27	-0.237049	0.0146342				Kcnj8	-0.541944	0.0432237
1.42213	0.467746	0.198546	24	2.38439	0.0239781	0.744883	28.5576	D630023F18Rik	ENSMUSG00000044816					Rxfp2	-1.56762	0.014668				Egflam	-0.540768	0.00919868
5.28099	0.0406097	0.0909983	24	0.450823	0.655522	0.960883	28.5576	Idh1	ENSMUSG00000025950					Srek1ip1	0.196084	0.0146714				Xist	-0.539487	0.0336585
5.5637	-0.000124719	0.10485	24	-0.00122538	0.999031	0.99995	28.5576	Pikfyve	ENSMUSG00000025949					Kcng4	-1.14609	0.014795				Gm7560	-0.538386	0.031303
10.0363	0.0217561	0.133222	24	0.171699	0.864885	0.989286	28.5576	Map2	ENSMUSG00000015222					Gm9169	0.261734	0.0148149				Thsd1	-0.538319	0.00669437
8.02396	-0.0710784	0.131028	24	-0.57136	0.572225	0.949604	28.5576	Unc80	ENSMUSG00000055567					Pcdha11	0.661303	0.0148367				Tnfrsf11a	-0.537685	0.0361252
4.57083	0.0286988	0.0822432	24	0.341322	0.73536	0.972318	28.5576	Rpe	ENSMUSG00000026005					Sstr3	0.309705	0.0148824				Casq2	-0.534297	0.0402033
3.42206	0.0075688	0.12174	24	0.06269	0.95045	0.996343	28.5576	Kansl1l	ENSMUSG00000026004					A730020M07Rik	-1.42439	0.014924				Hivep1	-0.533759	0.045134
-0.203496	-0.537456	0.33347	24	-1.63031	0.114017	0.823534	28.5576	Gm37570	ENSMUSG00000102559					Adora3	0.85034	0.0149402				Zscan30	-0.533705	0.0384639
-0.496359	0.0807017	0.446429	24	0.1876	0.852517	0.988031	28.5576	Gm38387	ENSMUSG00000102374					Smarcd3	0.237939	0.015068				Rassf3	-0.533678	0.0483951
5.27505	-0.0927836	0.129739	24	-0.749826	0.459492	0.924987	28.5576	Acadl	ENSMUSG00000026003					Dnah7c	-0.727272	0.0151235				Nrep	-0.532704	0.0101383
0.218894	0.135617	0.194411	24	0.654006	0.51834	0.937266	28.5576	Gm15793	ENSMUSG00000082769					Slc9a2	0.393036	0.0151492				Accs	-0.531581	0.0158036
2.72662	-0.0183007	0.152681	24	-0.122085	0.903687	0.993591	28.5576	Rpl31-ps14	ENSMUSG00000094191					Tbck	0.265683	0.0151989				Olfm3	-0.530999	0.00498755
7.38011	0.131279	0.0897254	24	1.48624	0.148174	0.830315	28.5576	Lancl1	ENSMUSG00000026000					Adcyap1	-1.61225	0.0152039				Fhod1	-0.527818	0.0163614
5.80129	-0.181402	0.176533	24	-1.08549	0.287071	0.881251	27.6726	Erbb4	ENSMUSG00000062209					Gata2	-0.715498	0.0152517				Lama4	-0.527282	0.0194524
1.68367	-0.0511568	0.16856	24	-0.30161	0.765135	0.975581	28.5576	Ikzf2	ENSMUSG00000025997					Naa35	0.169471	0.0152658				Rbbp8	-0.524846	0.0248778
1.54619	-0.0311643	0.857729	24	-0.0374056	0.970453	0.998019	25.5122	Spag16	ENSMUSG00000053153					Nme6	-0.369352	0.0152786				Nphp3	-0.524292	0.0143567
2.0742	-0.436408	0.547773	24	-0.824877	0.416986	0.917057	25.8576	Vwc2l	ENSMUSG00000045648					Mtus1	-0.314268	0.015313				Gm42528	-0.519084	0.0223777
-0.891684	-0.0597997	0.386291	24	-0.157195	0.876198	0.991934	28.5576	Bard1	ENSMUSG00000026196					Fes	-0.596544	0.0153659				Tcf7	-0.517624	0.0230597
4.64112	-0.0650442	0.0634639	24	-0.947115	0.351526	0.905587	28.5576	Atic	ENSMUSG00000026192					Mgat4b	0.181158	0.0153968				Aldh3b2	-0.516473	0.0269386
5.26462	-0.296521	0.253607	24	-1.22435	0.231531	0.864412	26.6587	Fn1	ENSMUSG00000026193					Slc6a11	-0.35558	0.0154433				Vwc2	-0.51345	0.0287914
2.45983	-0.126046	0.177536	24	-0.728274	0.472376	0.927691	28.5576	Gm5829	ENSMUSG00000101834					Nptx2	-0.46228	0.0154807				Gm40841	-0.510557	0.0267292
0.39431	0.142075	0.128837	24	0.918483	0.366059	0.907144	28.5576	Gm8885	ENSMUSG00000101496					Cd68	0.296828	0.0155069				Nkd1	-0.506645	0.0105252
2.06692	-0.275493	0.266806	24	-1.09011	0.284808	0.880648	28.4685	Mreg	ENSMUSG00000039395					Kcnk9	-0.352484	0.0155208				Nos3	-0.504349	0.0239157
2.23899	0.011931	0.135447	24	0.0861782	0.931926	0.995467	28.5576	Pecr	ENSMUSG00000026189					Aagab	0.175236	0.015557				Adam1a	-0.503708	0.0331784
3.72418	-0.0744611	0.0843669	24	-0.839246	0.408302	0.916062	28.5576	Tmem169	ENSMUSG00000026188					Gm26782	-0.407468	0.0155626				Ammecr1	-0.502411	0.0324386
3.86855	0.065076	0.0876606	24	0.716501	0.479501	0.928242	28.5576	Xrcc5	ENSMUSG00000026187					Zfp454	-0.366339	0.0156018				Tespa1	-0.500903	0.0140546
4.58004	-0.0270355	0.132252	24	-0.213303	0.832606	0.984212	28.5576	Marchf4	ENSMUSG00000039372					Vav2	-0.622963	0.0156355				Ier3	-0.500697	0.042345
0.99512	-0.147044	0.129908	24	-1.0056	0.323054	0.895823	28.5576	Gm15843	ENSMUSG00000085812					Baiap3	-1.38806	0.0156794				Heyl	-0.499595	0.00799723
5.3209	-0.0199848	0.0925157	24	-0.218751	0.8284	0.983782	28.5576	Smarcal1	ENSMUSG00000039354					Hdac7	-0.374171	0.0156904				Pctp	-0.4976	0.0255638
6.41374	-0.0840292	0.100378	24	-0.861812	0.39597	0.91201	28.5576	Rpl37a	ENSMUSG00000046330					Drd5	0.420583	0.0156964				Trmt13	-0.496993	0.0178557
5.32129	-0.160017	0.726132	24	-0.223377	0.825082	0.983685	24.6692	Igfbp2	ENSMUSG00000039323					Ccdc155	-0.81733	0.0157092				Clcn5	-0.49683	0.00178955
8.01947	-0.207878	0.142547	24	-1.54145	0.134275	0.825599	28.4075	Igfbp5	ENSMUSG00000026185					Fam20a	-0.263309	0.0157325				Erg	-0.49273	0.00728345
5.26028	-0.223053	0.230936	24	-1.01383	0.319697	0.895823	26.8927	Tns1	ENSMUSG00000055322					Cyp7b1	0.357985	0.0157485				Rcsd1	-0.492696	0.0464087
8.28284	0.215703	0.114081	24	1.96977	0.0586329	0.76323	28.5576	Arpc2	ENSMUSG00000006304					Col26a1	-0.842845	0.0157821				Rhebl1	-0.492133	0.0247298
6.69256	0.158182	0.0691049	24	2.2264	0.0340441	0.763149	28.5576	Aamp	ENSMUSG00000006299					Tex15	-1.38899	0.0157823				Gm49284	-0.491785	0.0039294
7.62701	0.0109816	0.103412	24	0.109665	0.913442	0.994696	28.5576	Pnkd	ENSMUSG00000026179					Ddhd1	-0.208382	0.0157882				Zcchc12	-0.489927	0.0409663
5.13956	-0.0980626	0.173544	24	-0.597289	0.555132	0.945866	27.8979	Tmbim1	ENSMUSG00000006301					Accs	-0.531581	0.0158036				Sox17	-0.489198	0.00998088
0.791168	-0.347512	0.723092	24	-0.502332	0.619579	0.956531	26.5254	Catip	ENSMUSG00000073650					Zfp275	-0.269435	0.0158229				Gm7669	-0.485308	0.00765996
1.03384	0.341968	0.223685	24	1.5395	0.13469	0.825599	28.5576	Slc11a1	ENSMUSG00000026177					Ushbp1	-0.675474	0.0158564				Rps6ka6	-0.485288	0.0120384
4.54729	-0.0389741	0.116748	24	-0.344045	0.733333	0.972318	28.5576	Ctdsp1	ENSMUSG00000026176					Epha10	-0.296695	0.0158751				Pnisr	-0.484503	0.0233087
-1.45005	-1.49456	0.530606	24	-2.89219	0.00724291	0.744883	28.5576	Vil1	ENSMUSG00000026175					Banp	0.298027	0.0159381				Aoc2	-0.484306	0.047761
4.49237	0.0777358	0.102085	24	0.769802	0.447739	0.921149	28.5576	Usp37	ENSMUSG00000033364					Sec11a	0.244847	0.0159488				Il4ra	-0.483649	0.0460448
4.73085	-0.029534	0.0647268	24	-0.424718	0.674225	0.964044	28.5576	Cnot9	ENSMUSG00000026174					Snhg20	-0.571003	0.0159931				Ccdc136	-0.481778	0.0380494
3.62698	-0.230563	0.129585	24	-1.81847	0.0794959	0.787415	28.5576	Plcd4	ENSMUSG00000026173					Slc46a3	-0.34114	0.0160109				Adcy4	-0.480655	0.0453038
4.67739	-0.0626782	0.156002	24	-0.424207	0.674605	0.964044	28.4547	Zfp142	ENSMUSG00000026135					Ddx39b	-0.146786	0.0160213				Slc9a5	-0.478776	0.00227867
3.97496	0.0878736	0.0944854	24	0.91811	0.366251	0.907144	28.5576	Bcs1l	ENSMUSG00000026172					Nova1	-0.299601	0.016037				9330188P03Rik	-0.475538	0.0307619
4.52684	-0.0542942	0.0716677	24	-0.719952	0.477406	0.928242	28.5576	Rnf25	ENSMUSG00000026171					Gm12583	0.717645	0.0160444				Esyt1	-0.475338	0.0236289
1.52551	-0.573386	0.274622	24	-2.18545	0.0372102	0.763149	28.5576	Stk36	ENSMUSG00000033276					Cys1	0.331541	0.0160687				Vwa5b2	-0.474269	0.0468453
4.0001	-0.0887806	0.137211	24	-0.669673	0.508445	0.935088	28.5576	Ttll4	ENSMUSG00000033257					Neto1	0.401163	0.0160972				Fabp7	-0.472222	0.0446331
1.39095	-0.495098	0.315541	24	-1.65518	0.108844	0.813748	28.5447	Cyp27a1	ENSMUSG00000026170					Mipep	0.195949	0.0161455				Gbp5	-0.471195	0.0490667
-0.885523	-0.195465	0.512197	24	-0.395766	0.695219	0.96704	28.5576	Wnt6	ENSMUSG00000033227					Plxna3	-0.351035	0.0161743				Srgn	-0.470878	0.000738401
1.89544	-0.483932	0.338263	24	-1.51075	0.142174	0.829677	27.7047	Wnt10a	ENSMUSG00000026167					Ccdc188	-1.00717	0.0162001				Ttc14	-0.46957	0.0259305
7.73245	0.0148458	0.106734	24	0.144081	0.886448	0.992934	28.5576	Cdk5r2	ENSMUSG00000090071					Tpra1	-0.331133	0.0162748				Rad9b	-0.468577	0.0351754
1.81435	-0.709099	0.896689	24	-0.812178	0.424243	0.917057	25.3782	Cfap65	ENSMUSG00000047021					Zdhhc6	0.200221	0.0163222				Slfn5	-0.467973	0.0222455
0.18596	0.0385173	0.249173	24	0.154128	0.878593	0.992209	28.5576	Nhej1	ENSMUSG00000026162					Sox6	-0.422128	0.0163236				Dll4	-0.467672	0.0335512
-1.63893	0.0741904	0.725601	24	0.107842	0.914875	0.994696	28.5447	Slc23a3	ENSMUSG00000026205					Tac1	-0.827944	0.0163271				Pcdh18	-0.465556	0.0487328
4.64229	-0.0176079	0.0777102	24	-0.219334	0.82795	0.983782	28.5576	Cnppd1	ENSMUSG00000033159					Fhod1	-0.527818	0.0163614				Afap1l1	-0.465162	0.0031908
7.68021	0.0144005	0.0722246	24	0.195511	0.846378	0.986972	28.5576	Retreg2	ENSMUSG00000049339					Btbd11	-0.70299	0.0163617				Fgd2	-0.464235	0.0268477
4.16262	0.095727	0.12465	24	0.791237	0.435329	0.918723	28.5576	Zfand2b	ENSMUSG00000026197					H2-DMa	0.286055	0.0165632				Abca17	-0.464212	0.0246286
-0.639439	0.318175	0.39543	24	0.822263	0.41774	0.917057	28.5576	Abcb6	ENSMUSG00000026198					Swap70	-0.328663	0.0166209				Nptx2	-0.46228	0.0154807
5.93986	0.0419184	0.0892187	24	0.476112	0.637617	0.959456	28.5576	Atg9a	ENSMUSG00000033124					Col7a1	-1.32115	0.0166254				Trank1	-0.461685	0.0477666
3.24639	-0.173696	0.150923	24	-1.18533	0.245657	0.870445	28.5576	Ankzf1	ENSMUSG00000026199					Klhdc7b	-1.30842	0.0166303				9030407P20Rik	-0.460813	0.00458887
2.07776	-0.300254	0.341984	24	-0.927275	0.361796	0.90688	27.6929	Glb1l	ENSMUSG00000026200					Gm37811	-0.797083	0.0166592				Slc39a8	-0.460187	0.0279632
4.975	-0.0731436	0.0759338	24	-0.937448	0.356389	0.90688	28.5576	Stk16	ENSMUSG00000026201					H2ax	0.226476	0.0166684				Klhl33	-0.459293	0.00511152
8.63184	0.137286	0.0858166	24	1.61129	0.118115	0.825599	28.5576	Tuba4a	ENSMUSG00000026202					Galns	0.302507	0.0167624				Tek	-0.45898	0.0200115
6.19051	-0.118514	0.118206	24	-1.04792	0.303466	0.892148	28.5576	Dnajb2	ENSMUSG00000026203					Mapk12	-0.395693	0.0168782				Fv1	-0.458882	0.00860764
8.64154	0.0807399	0.075261	24	1.05747	0.299159	0.889086	28.5576	Ptprn	ENSMUSG00000026204					Gm43660	-0.449942	0.0168934				A330102I10Rik	-0.457721	0.0202086
4.37015	-0.698937	0.328552	24	-2.21286	0.0358345	0.763149	26.1632	Resp18	ENSMUSG00000033061					Flt1	-0.39381	0.0169217				Plekhg1	-0.457505	0.0417788
4.60591	-0.142285	0.102701	24	-1.40574	0.170589	0.838575	28.5576	Dnpep	ENSMUSG00000026209					Gabrq	-1.40906	0.0170414				Hr	-0.455565	0.00852513
0.677504	-0.46009	0.229552	24	-1.98325	0.0570295	0.763191	28.5576	Des	ENSMUSG00000026208					Dusp13	0.73068	0.0170886				Dusp15	-0.455051	0.021388
6.87373	0.0168036	0.0795674	24	0.2108	0.83454	0.98434	28.5576	Speg	ENSMUSG00000026207					Dtnb	0.1603	0.0170945				Chn2	-0.451112	0.0200536
4.60251	0.0849495	0.0845335	24	0.990132	0.330425	0.898659	28.5576	Gmppa	ENSMUSG00000033021					Hdhd5	-0.31941	0.0171099				Gm43660	-0.449942	0.0168934
2.45705	-0.593124	0.177234	24	-3.4413	0.00180301	0.744883	28.5576	Asic4	ENSMUSG00000033007					Plekha6	-0.344966	0.0171682				Ntng1	-0.449186	0.0483211
6.73119	0.046471	0.102795	24	0.466708	0.64425	0.96007	28.5576	Chpf	ENSMUSG00000032997					2610035F20Rik	-1.30029	0.0171809				Emcn	-0.448757	0.0103187
3.40846	-0.229793	0.107401	24	-2.11361	0.0434082	0.763191	28.5576	Obsl1	ENSMUSG00000026211					Tal1	-0.737347	0.0173047				Rnf144b	-0.447075	0.0213127
5.7187	0.0309124	0.10031	24	0.316435	0.753974	0.975202	28.5576	Tmem198	ENSMUSG00000051703					Inip	0.176031	0.017323				Lhfpl3	-0.446424	0.0332424
2.5586	-0.216598	0.134913	24	-1.59603	0.121491	0.825599	28.5576	Inha	ENSMUSG00000032968					Vash2	-0.742259	0.0173664				Clic5	-0.44464	0.0179761
4.47125	-0.0391206	0.0801173	24	-0.473907	0.63917	0.959469	28.5576	Stk11ip	ENSMUSG00000026213					Atp1b2	-0.189151	0.0174019				Mmrn2	-0.443811	0.0186994
6.1495	-0.182474	0.127717	24	-1.50219	0.144027	0.829677	28.5576	Slc4a3	ENSMUSG00000006576					Wnt2b	-0.643502	0.0174856				Zfp202	-0.443572	0.0127311
-1.53148	-0.305616	0.530954	24	-0.591619	0.558761	0.946125	28.5576	Gm816	ENSMUSG00000100534					Amph	0.203141	0.0174934				Dpysl5	-0.437266	0.0062874
8.90317	0.182224	0.168089	24	1.14566	0.261694	0.875469	27.8279	Epha4	ENSMUSG00000026235					Mas1	0.318075	0.0175261				Ptprm	-0.435176	0.0270781
-0.647835	0.138843	0.403908	24	0.352417	0.727113	0.971628	28.5576	Gm28386	ENSMUSG00000101849					Alg9	0.178871	0.0175713				Myo1b	-0.433479	0.00326621
3.31096	-0.691803	0.329647	24	-2.19864	0.0367536	0.763149	26.705	Sgpp2	ENSMUSG00000032908					Rhbdf1	-0.346244	0.0175737				Gm4070	-0.433059	0.0251465
5.60303	0.140893	0.0599948	24	2.19284	0.0366204	0.763149	28.5576	Farsb	ENSMUSG00000026245					A330076H08Rik	-0.866298	0.0176105				Lrrk1	-0.431717	0.0252371
-0.25832	-0.300106	0.330181	24	-0.923692	0.363386	0.907144	28.5576	BC035947	ENSMUSG00000090486					Gm43672	0.353555	0.0176176				6430571L13Rik	-0.430001	0.0238738
7.69069	-0.123092	0.0806568	24	-1.5258	0.13806	0.827202	28.5576	Acsl3	ENSMUSG00000032883					Chn1os3	-0.870561	0.0176213				Wsb1	-0.427375	0.049992
3.99718	-0.0752014	0.191267	24	-0.41572	0.680755	0.964044	28.2527	Utp14b	ENSMUSG00000079470					Abhd6	0.171757	0.017633				Rasip1	-0.425029	0.00604743
2.62149	0.0420689	0.0722766	24	0.492011	0.626473	0.95744	28.5576	Gm6159	ENSMUSG00000099377					Gm6788	0.239373	0.0176513				Adora2b	-0.423223	0.0314994
-0.389379	-0.18938	0.475332	24	-0.416056	0.680479	0.964044	28.5576	Kcne4	ENSMUSG00000047330					Aldh7a1	-0.170322	0.017667				Col4a1	-0.42246	0.00267011
2.79166	0.0667867	0.0682195	24	0.813808	0.422489	0.917057	28.5576	Gm5830	ENSMUSG00000072978					Ube2e2	0.204241	0.0177345				Sox6	-0.422128	0.0163236
7.84648	0.0185648	0.10776	24	0.178596	0.859516	0.988485	28.5576	Scg2	ENSMUSG00000050711					Dnah7a	-0.934803	0.0177481				Ebf4	-0.421995	0.00274392
0.683152	-0.0999086	0.177905	24	-0.52726	0.602086	0.954887	28.5576	Ap1s3	ENSMUSG00000054702					Ankrd24	-0.265938	0.0178033				Perm1	-0.421251	0.0411939
5.16851	-0.193925	0.222252	24	-0.916703	0.36742	0.907144	26.9824	Wdfy1	ENSMUSG00000073643					Slco1a4	-0.380899	0.0178048				Adamtsl5	-0.421161	0.0135553
4.22749	0.0241973	0.108287	24	0.226515	0.822414	0.983546	28.5576	Mrpl44	ENSMUSG00000026248					Trmt13	-0.496993	0.0178557				Osbpl3	-0.415532	0.00869613
7.36249	-0.13506	0.0630244	24	-2.04186	0.0504994	0.763191	28.5576	Serpine2	ENSMUSG00000026249					Csnk2a2	0.147336	0.0179365				Gvin1	-0.414887	0.0370609
3.14122	-0.00333446	0.115584	24	-0.0285537	0.977419	0.999393	28.5576	Gm5529	ENSMUSG00000067106					Gm25911	1.3537	0.0179727				Pcdhgb7	-0.413064	0.0303163
7.29484	0.0593803	0.0644758	24	0.882343	0.384958	0.911565	28.5576	Cul3	ENSMUSG00000004364					Clic5	-0.44464	0.0179761				Cdh5	-0.412011	0.0134016
6.68939	-0.0373058	0.147011	24	-0.268341	0.790386	0.977635	28.2688	Dock10	ENSMUSG00000038608					Gna11	0.17022	0.0181037				Adcy8	-0.411858	0.00745939
4.58384	-0.079474	0.149906	24	-0.557772	0.581346	0.952498	28.5576	Nyap2	ENSMUSG00000054976					Usp14	0.174576	0.0181141				Rbms3	-0.410689	0.0261007
3.40614	-0.0681784	0.213975	24	-0.33691	0.73868	0.972397	28.1907	Irs1	ENSMUSG00000055980					Gm42984	0.819728	0.018266				Cep164	-0.410681	0.00508393
3.37492	0.0428891	0.156762	24	0.283595	0.778767	0.976757	28.5576	Rhbdd1	ENSMUSG00000026142					Dph6	0.178566	0.0182819				Lrrc2	-0.410529	0.0445582
0.562933	-0.505058	0.802351	24	-0.658294	0.516014	0.936774	26.5654	Col4a4	ENSMUSG00000067158					Disp3	-0.215373	0.0182977				Smtn	-0.409952	0.0261522
-0.518306	0.548221	1.2565	24	0.453556	0.653894	0.960883	26.1213	Col4a3	ENSMUSG00000079465					Cd1d1	-0.784729	0.0184456				Gm26782	-0.407468	0.0155626
7.23974	0.0239741	0.0578384	24	0.386556	0.701951	0.967392	28.5576	Mff	ENSMUSG00000026150					Gm11637	0.678293	0.018509				Gm5207	-0.405992	0.0409881
6.52766	-0.0208573	0.0727564	24	-0.281616	0.780268	0.977142	28.5576	Agfg1	ENSMUSG00000026159					Zfp93	0.270785	0.0186077				Hic2	-0.405988	0.00384957
1.0147	0.218612	0.162184	24	1.27384	0.212992	0.859157	28.5576	Gm7553	ENSMUSG00000101784					Notch3	-0.550528	0.0186319				Bend3	-0.405818	0.000653262
1.19756	-0.305284	0.29848	24	-1.06518	0.295719	0.887498	28.5576	Slc19a3	ENSMUSG00000038496					Gm24187	1.40948	0.0186826				Apln	-0.405687	0.00223687
-0.955271	-0.838143	0.727639	24	-1.21823	0.233295	0.864412	28.0271	Daw1	ENSMUSG00000053161					Mmrn2	-0.443811	0.0186994				Slc8a3	-0.403901	0.00398101
8.46287	0.0807578	0.159009	24	0.537122	0.595422	0.954586	28.0271	Sphkap	ENSMUSG00000026163					Syn2	0.260191	0.0187338				Lgi4	-0.403257	0.0207798
5.06579	0.189257	0.0689652	24	2.61565	0.0140748	0.744883	28.5576	Pid1	ENSMUSG00000045658					Hip1r	-0.286642	0.0187782				Gm5424	-0.403232	0.00306365
7.25294	-0.0957316	0.0527836	24	-1.64741	0.110435	0.816892	28.5576	Dner	ENSMUSG00000036766					Trim39	-0.239978	0.0187915				Klhl36	-0.403002	0.00525518
7.33559	0.00313994	0.0930542	24	0.0344385	0.972767	0.99877	28.5576	Trip12	ENSMUSG00000026219					Helz2	-0.569082	0.0188553				A930007A09Rik	-0.40197	0.0495018
1.60376	-0.17731	0.386005	24	-0.48536	0.631224	0.958951	27.7988	Fbxo36	ENSMUSG00000073633					Stim2	0.286394	0.0189174				Ptges	-0.397568	0.0258347
2.36284	0.0954374	0.193112	24	0.511133	0.613187	0.956078	28.5576	Slc16a14	ENSMUSG00000026220					Dnph1	0.459798	0.0189275				Trim67	-0.396721	0.0261062
3.72068	-0.00108102	0.144194	24	-0.00776996	0.993855	0.99995	28.5576	Rpl19-ps1	ENSMUSG00000064281					Myo5b	0.496632	0.0189606				Mapk12	-0.395693	0.0168782
-0.26565	-0.0935577	0.112871	24	-0.593192	0.557722	0.945866	28.5576	Gm2389	ENSMUSG00000089976					Grb10	-0.383446	0.0189839				Lhfp	-0.395551	0.0282854
0.24693	-0.0435135	0.166104	24	-0.232396	0.817888	0.982869	28.5576	Gm18342	ENSMUSG00000101279					Gfpt2	-0.367256	0.0191486				Flt1	-0.39381	0.0169217
2.08129	-0.0022289	0.125005	24	-0.016992	0.986561	0.99995	28.5576	A530032D15Rik	ENSMUSG00000089844					Amacr	0.195665	0.01919				Sema4g	-0.393216	0.0280984
1.72288	-0.0154071	0.085961	24	-0.145139	0.885621	0.992934	28.5576	Gm6264	ENSMUSG00000089716					Trmt2b	-0.243414	0.0191948				Vat1	-0.388748	0.0333322
0.662792	-0.033751	0.11968	24	-0.230794	0.81912	0.983497	28.5576	Gm2427	ENSMUSG00000101751					Gm24270	1.41659	0.0191949				Peg10	-0.388279	0.00683211
-0.59008	-0.442291	0.306122	24	-1.43182	0.163051	0.833346	28.5576	Sp110	ENSMUSG00000070034					Strn3	0.191159	0.0193748				Ttc7	-0.386623	0.026953
2.6043	-0.0407343	0.104872	24	-0.364626	0.718077	0.969867	28.5576	Sp140	ENSMUSG00000070031					Parp8	0.303163	0.019434				Zfp105	-0.384436	0.020587
1.18837	-0.366246	0.199885	24	-1.84565	0.0753344	0.787413	28.5576	Sp100	ENSMUSG00000026222					Lama4	-0.527282	0.0194524				Mbd6	-0.383749	0.00957793
7.75147	0.0423071	0.0525275	24	0.729783	0.471467	0.927691	28.5576	Cab39	ENSMUSG00000036707					Cacna2d2	-0.714804	0.0194823				Grb10	-0.383446	0.0189839
9.75459	0.105619	0.0759837	24	1.36639	0.182481	0.842073	28.5576	Itm2c	ENSMUSG00000026223					Adra2b	-2.6765	0.019485				Cnn2	-0.383097	0.0337298
0.873891	-0.223683	0.267019	24	-0.856465	0.39887	0.91201	28.5576	4933407L21Rik	ENSMUSG00000026224					Slc25a21	-0.954279	0.0194957				Gabrd	-0.382971	0.0205393
-0.270337	-0.197136	0.415923	24	-0.494018	0.625072	0.957348	28.5576	Gpr55	ENSMUSG00000049608					Glis2	-0.291777	0.0195235				Wdr90	-0.382409	0.0278351
3.04982	-0.0419249	0.0585922	24	-0.572016	0.571787	0.949569	28.5576	Gm18180	ENSMUSG00000099342					Cyp4f17	-0.657974	0.0195628				Slco1a4	-0.380899	0.0178048
-0.269569	-0.499741	0.26504	24	-1.85285	0.0742646	0.787413	28.5576	Spata3	ENSMUSG00000026226					Pdgfrb	-0.327298	0.01958				Dach1	-0.378774	0.0386069
4.10104	0.0474246	0.17658	24	0.283731	0.778671	0.976757	28.4502	2810459M11Rik	ENSMUSG00000026227					Cnn1	-1.6142	0.01958				Ak5	0.380043	0.0103465
6.87082	0.112699	0.0502643	24	2.00582	0.0544319	0.763191	28.5576	Psmd1	ENSMUSG00000026229					Scn9a	-0.746804	0.0195876				Kcng2	0.38745	0.00837635
4.36112	0.024647	0.0630303	24	0.355075	0.725143	0.971152	28.5576	Armc9	ENSMUSG00000062590					Klf4	-0.648491	0.0197224				1700003N22Rik	0.38779	0.0270984
-0.196865	-0.389447	0.258953	24	-1.47252	0.151816	0.83193	28.5576	B3gnt7	ENSMUSG00000079445					Gm14335	0.456305	0.0197452				Slc9a2	0.393036	0.0151492
8.11315	0.040457	0.0523427	24	0.698695	0.490394	0.932855	28.5576	Ncl	ENSMUSG00000026234					Emc2	0.166803	0.0197634				Crispld1	0.393158	0.0372256
1.07471	0.144237	0.226759	24	0.641514	0.526305	0.939323	28.5576	C130036L24Rik	ENSMUSG00000073627					Elac2	0.14915	0.0198193				Fam220-ps	0.393536	0.0100411
7.75265	0.0035944	0.0713327	24	0.0492861	0.961034	0.997439	28.5576	Ptma	ENSMUSG00000026238					Cacng4	-0.376561	0.0198735				Neto1	0.401163	0.0160972
5.02562	0.0671728	0.0887601	24	0.758693	0.454253	0.923303	28.5576	Pde6d	ENSMUSG00000026239					Gm12992	-2.03381	0.0199155				Tnfaip8l3	0.402184	0.0265286
3.88104	0.0160116	0.0766595	24	0.19612	0.845905	0.986821	28.5576	Cops7b	ENSMUSG00000026240					Cdc14a	-0.551645	0.0199468				Zbtb11os1	0.402398	0.00386483
1.34846	-0.55283	0.272282	24	-2.12252	0.0425931	0.763191	28.5576	Nppc	ENSMUSG00000026241					Ypel1	0.27443	0.0199646				Gpsm2	0.4051	2.88914e-05
4.81105	0.00733082	0.0559282	24	0.117082	0.907614	0.994034	28.5576	Dis3l2	ENSMUSG00000053333					Zbtb2	0.21928	0.0199729				Zbtb8b	0.409138	0.0111604
5.11852	0.0226438	0.0781098	24	0.284598	0.778005	0.976729	28.5576	Gm6136	ENSMUSG00000084106					Ppp1r14c	0.225687	0.0199777				4933412E12Rik	0.413093	0.00333033
1.40081	-1.15072	0.565204	24	-2.13443	0.0421175	0.763191	26.7782	Ecel1	ENSMUSG00000026247					Asb2	-1.26201	0.0200019				Pigw	0.417477	0.00667359
5.35278	-0.00217656	0.0634579	24	-0.0323578	0.974412	0.998942	28.5576	Eif4e2	ENSMUSG00000026254					Tek	-0.45898	0.0200115				Kit	0.42018	0.0251672
4.64673	-0.0708367	0.180228	24	-0.415684	0.680809	0.964044	28.0043	Efhd1	ENSMUSG00000026255					Safb2	-0.204306	0.0200176				Drd5	0.420583	0.0156964
6.11538	0.0534387	0.0871396	24	0.619842	0.540276	0.943237	28.5576	Gigyf2	ENSMUSG00000048000					Chn2	-0.451112	0.0200536				Cdk5rap1	0.423022	0.00614161
1.7094	0.0287999	1.84883	24	0.015791	0.987528	0.99995	24.6692	Kcnj13	ENSMUSG00000079436					Srp54c	0.135246	0.0200789				Npr3	0.435332	0.0462548
6.74394	-0.217932	0.205189	24	-1.1161	0.274211	0.880531	27.0146	Ngef	ENSMUSG00000026259					Atp6v1a	0.190373	0.0200804				Mir99ahg	0.441057	0.0437023
-0.123369	-0.783499	0.591757	24	-1.40037	0.172336	0.838617	28.133	Neu2	ENSMUSG00000079434					Usp38	0.167868	0.0201136				Panct2	0.441864	0.0447056
3.43676	0.00640283	0.0942628	24	0.0654104	0.948303	0.996343	28.5576	Inpp5d	ENSMUSG00000026288					Gucy2e	-0.359459	0.0201306				Gm46577	0.442636	0.0443246
5.50168	0.0665117	0.0594554	24	1.03979	0.307162	0.893287	28.5576	Atg16l1	ENSMUSG00000026289					Grm4	-0.749387	0.0201417				Cebpb	0.446874	0.00859338
0.905536	-0.462657	0.352527	24	-1.38539	0.17668	0.838617	28.5032	Sag	ENSMUSG00000056055					Irf3	-0.364539	0.0201848				Cpne7	0.447162	0.0294163
6.7918	0.0606418	0.0899997	24	0.684831	0.498971	0.933678	28.5576	Dgkd	ENSMUSG00000070738					A330102I10Rik	-0.457721	0.0202086				C130026L21Rik	0.454272	0.0206711
3.29958	-0.0492908	0.164316	24	-0.312202	0.757155	0.975435	28.5576	Usp40	ENSMUSG00000005501					Acaa1a	-0.254599	0.0203139				Foxo6	0.455888	0.00962926
-1.20773	0.0868115	0.389849	24	0.22232	0.825647	0.983782	28.5576	Ugt1a7c	ENSMUSG00000090124					Jam2	-0.214167	0.0203202				Gm14335	0.456305	0.0197452
-0.0454305	-0.0145555	0.281614	24	-0.0508335	0.959812	0.997439	28.5576	Dnajb3	ENSMUSG00000081984					Lrrc32	-0.606709	0.0203798				Dnph1	0.459798	0.0189275
0.750786	-0.339045	0.235941	24	-1.4403	0.160658	0.833346	28.5576	Mroh2a	ENSMUSG00000079429					Gsta4	0.245367	0.0204673				Gm7107	0.464724	0.0129853
5.05883	-0.237204	0.103911	24	-2.33625	0.0267129	0.744883	28.5576	Hjurp	ENSMUSG00000044783					Gabrd	-0.382971	0.0205393				9130213A22Rik	0.467324	0.0433292
-1.74271	0.279273	1.49147	24	0.195728	0.846316	0.986972	26.5075	Gm29538	ENSMUSG00000099553					Trim29	-1.51146	0.0205567				D630023F18Rik	0.467746	0.0239781
5.31598	-0.248198	0.159384	24	-1.64706	0.110663	0.817148	28.1558	Arl4c	ENSMUSG00000049866					Zfp105	-0.384436	0.020587				Rps12-ps1	0.478919	0.0433703
5.01281	-0.0508067	0.0715894	24	-0.682903	0.500171	0.934079	28.5576	Sh3bp4	ENSMUSG00000036206					Rspo1	-1.07432	0.0206422				Gm5639	0.481279	0.0410979
7.09203	-0.10615	0.0839004	24	-1.27328	0.213186	0.859157	28.5576	Agap1	ENSMUSG00000055013					C130026L21Rik	0.454272	0.0206711				Pdia5	0.482048	0.0482638
-2.23563	-2.82467	1.46732	24	-2.00549	0.0553148	0.763191	26.267	Gbx2	ENSMUSG00000034486					Pgap1	-0.337738	0.0206888				Fbxl7	0.49352	0.0422041
-3.19684	-3.31776	1.29841	24	-2.69431	0.0119096	0.744883	27.3579	D130058E05Rik	ENSMUSG00000092627					Mfsd9	0.565104	0.0207615				Gm11681	0.494815	0.0127199
1.94153	0.32314	0.167828	24	1.91983	0.0649199	0.774818	28.5576	Asb18	ENSMUSG00000067081					Gm3604	-0.809937	0.0207747				Myo5b	0.496632	0.0189606
1.41074	-0.363387	0.666144	24	-0.567555	0.575173	0.950162	26.1768	Iqca	ENSMUSG00000026301					Lgi4	-0.403257	0.0207798				Scand1	0.505585	0.0258743
3.92952	0.122016	0.0954053	24	1.26462	0.216231	0.859157	28.5576	Ackr3	ENSMUSG00000044337					Tshb	-0.653041	0.0211393				Npy2r	0.506511	0.0469221
6.46141	0.108984	0.0733209	24	1.46213	0.154625	0.83193	28.5576	Cops8	ENSMUSG00000034432					Igbp1b	1.20179	0.0211422				Upp1	0.512247	0.0227651
1.24964	-0.277937	0.793844	24	-0.362629	0.719826	0.970264	25.8881	Col6a3	ENSMUSG00000048126					Camk2d	-0.557135	0.0211466				A230051N06Rik	0.513682	0.0335119
0.988493	-0.136031	0.14398	24	-0.856628	0.398782	0.91201	28.5576	Mlph	ENSMUSG00000026303					Gm21984	-0.676498	0.0211914				Tbata	0.513772	0.0249253
5.18435	0.102696	0.0636322	24	1.51659	0.140362	0.829677	28.5576	Lrrfip1	ENSMUSG00000026305					Rnf144b	-0.447075	0.0213127				Gm42864	0.537564	0.0263774
6.09444	-0.00212205	0.0977144	24	-0.022276	0.982383	0.99995	28.5576	Ramp1	ENSMUSG00000034353					Dusp15	-0.455051	0.021388				Fhit	0.539405	0.0112702
5.19823	0.038926	0.0498868	24	0.681293	0.501174	0.934188	28.5576	Ube2f	ENSMUSG00000034343					Exoc5	0.157901	0.0214114				Gm8930	0.54087	0.0407106
0.646409	0.246135	0.204906	24	1.17832	0.248394	0.871232	28.5576	Gm7785	ENSMUSG00000083064					Hdhd2	-0.251025	0.0214134				Ccn3	0.546383	0.00897597
3.42743	-0.0587816	0.103778	24	-0.555635	0.582787	0.953049	28.5576	Scly	ENSMUSG00000026307					Bend7	-0.706849	0.0214257				Crym	0.556656	0.00388127
4.78727	-0.0701521	0.0678105	24	-0.976344	0.337093	0.900046	28.5576	Ilkap	ENSMUSG00000026309					Gm18517	-1.12574	0.0214559				Ccl6	0.564438	0.0297584
3.29242	-0.0348053	0.126624	24	-0.277556	0.783353	0.977142	28.5576	Hes6	ENSMUSG00000067071					Lig1	-0.358339	0.0214633				Mfsd9	0.565104	0.0207615
4.60878	0.108817	0.192085	24	0.598367	0.554446	0.945731	27.7589	Per2	ENSMUSG00000055866					Dcaf6	0.169749	0.0214801				Csf2rb	0.574606	0.0271768
3.65285	-0.045888	0.0726605	24	-0.57483	0.569908	0.94905	28.5576	Traf3ip1	ENSMUSG00000034292					Gm38124	-0.831428	0.0215217				Rnaset2b	0.587677	0.0496126
5.51494	0.0845054	0.0693686	24	1.17636	0.249163	0.871232	28.5576	Asb1	ENSMUSG00000026311					Gdpd5	-0.619267	0.0215378				Popdc3	0.593461	0.0109616
0.627852	0.416234	0.268555	24	1.58678	0.123576	0.825599	28.5576	Gm29100	ENSMUSG00000100980					Coro6	-1.0061	0.0215516				Prss35	0.615511	0.000491126
-0.490516	0.446227	0.336587	24	1.35039	0.187496	0.844161	28.5576	Twist2	ENSMUSG00000007805					Tmie	-0.867203	0.021626				AI115009	0.617084	0.00417735
5.45762	-0.00468278	0.125362	24	-0.0391235	0.969064	0.997848	28.5576	Hdac4	ENSMUSG00000026313					Abce1	0.145254	0.0216687				Slc26a4	0.618012	0.000848241
7.05763	0.0452013	0.0650078	24	0.667508	0.509806	0.935822	28.5576	Ndufa10	ENSMUSG00000026260					Klhl13	-0.307661	0.0217117				Pcdha11	0.661303	0.0148367
5.5508	0.0678955	0.135968	24	0.526336	0.602719	0.955027	28.5576	Cops9	ENSMUSG00000073616					Vmn2r1	-0.955427	0.0217601				Ptpn18	0.668458	0.0314192
-0.385879	-0.183637	0.488691	24	-0.393161	0.69712	0.967285	28.5576	Otos	ENSMUSG00000044055					Gphn	0.153867	0.021773				Gm8036	0.669924	0.00598504
0.0898253	0.344457	0.228324	24	1.47514	0.151116	0.83193	28.5576	Gm29483	ENSMUSG00000100546					AI197445	0.805916	0.0217772				Gm11637	0.678293	0.018509
6.98725	0.181688	0.0894102	24	2.06357	0.0482528	0.763191	28.5576	Gpc1	ENSMUSG00000034220					Ror2	-1.32692	0.0217981				Gins2	0.681565	0.00763509
-1.8339	-1.32439	0.681621	24	-2.03412	0.0513221	0.763191	28.5576	Ankmy1	ENSMUSG00000034212					Rnpepl1	-0.202693	0.0218054				Krt73	0.691127	0.000754839
4.20569	-0.15814	0.117337	24	-1.3803	0.178206	0.839354	28.5576	Dusp28	ENSMUSG00000047067					Rps2-ps8	0.217405	0.0218936				1600029O15Rik	0.698278	0.00953651
0.0609099	-0.149298	0.256523	24	-0.579168	0.567016	0.94805	28.5576	5033417F24Rik	ENSMUSG00000097251					Gm10421	-1.0962	0.0219354				1810062O18Rik	0.701007	0.0415941
4.73722	-0.202693	0.0820188	24	-2.42635	0.0218054	0.744883	28.5576	Rnpepl1	ENSMUSG00000026269					Osbpl5	-0.362514	0.0219376				Gm5936	0.708141	0.00899784
4.38998	-0.0419607	0.0870258	24	-0.474631	0.63866	0.959456	28.5576	Capn10	ENSMUSG00000026270					Gm4890	-0.854499	0.0219861				Pole	0.709638	0.00544148
-1.4439	-0.567836	0.473579	24	-1.23116	0.228306	0.862977	28.5576	Gpr35	ENSMUSG00000026271					Pecam1	-0.354949	0.0220511				Gm12583	0.717645	0.0160444
10.0405	-0.0527488	0.100786	24	-0.536271	0.595924	0.954588	28.5576	Kif1a	ENSMUSG00000014602					Hhatl	-0.365587	0.022078				Dusp13	0.73068	0.0170886
-0.30739	-1.29074	0.957564	24	-1.41143	0.16968	0.838334	26.6621	Crocc2	ENSMUSG00000084989					2810405F17Rik	-0.791744	0.0220951				Krt2	0.731388	0.0438698
2.96022	-0.474826	0.355904	24	-1.39865	0.173394	0.838617	26.7759	Sned1	ENSMUSG00000047793					Anks1	-0.24285	0.0221246				Slc9a4	0.733635	0.00384916
3.47232	0.169465	0.0863597	24	1.85454	0.0740155	0.787413	28.5576	Mterf4	ENSMUSG00000026273					Slc17a7	0.255738	0.0222125				CT010467.1	0.734879	0.0399823
2.52505	0.000650858	0.116272	24	0.00541352	0.995718	0.99995	28.5576	Gm7867	ENSMUSG00000100351					Npbwr1	1.00335	0.0222391				Calr4	0.748386	0.00688562
0.709761	-0.0734726	0.231361	24	-0.313736	0.756002	0.975435	28.5576	Pask	ENSMUSG00000026274					Slfn5	-0.467973	0.0222455				6530403H02Rik	0.750838	0.0139038
6.92817	0.0652249	0.0669626	24	0.94125	0.354472	0.906349	28.5576	Ppp1r7	ENSMUSG00000026275					Bbs2	-0.258904	0.0222609				Mfsd13b	0.765802	0.0285365
7.50109	0.0250312	0.0552553	24	0.416941	0.679839	0.964044	28.5576	Hdlbp	ENSMUSG00000034088					Gm42528	-0.519084	0.0223777				Gm26644	0.771653	0.00577719
-0.780141	-0.349545	0.374387	24	-0.936289	0.356976	0.90688	28.5576	Septin2	ENSMUSG00000026276					Fgfr1op2	0.206231	0.0223897				Gm44616	0.775109	0.0359658
2.35092	0.140156	0.165271	24	0.86237	0.395668	0.91201	28.5576	Farp2	ENSMUSG00000034066					Gm11613	0.299344	0.0223995				Gm43172	0.77661	0.00400297
7.66804	0.0663635	0.0649166	24	0.980304	0.335168	0.899679	28.5576	Stk25	ENSMUSG00000026277					Tafa4	-2.24048	0.0224015				Gm45640	0.791636	0.0358313
5.80435	0.0995274	0.185935	24	0.565019	0.576641	0.950708	27.5073	Bok	ENSMUSG00000026278					Zfp189	0.347552	0.0224275				AI197445	0.805916	0.0217772
3.48598	0.084592	0.119341	24	0.714614	0.480649	0.929031	28.5576	Thap4	ENSMUSG00000026279					Dusp18	0.228909	0.0224874				Gm5640	0.817736	0.00866083
5.76086	0.0461856	0.0578716	24	0.74023	0.465203	0.926369	28.5576	Atg4b	ENSMUSG00000026280					Slc30a1	-0.175592	0.0225989				Gm42984	0.819728	0.018266
4.03924	-0.0344696	0.0727117	24	-0.441232	0.662368	0.962274	28.5576	Dtymk	ENSMUSG00000026281					Zfyve19	-0.23188	0.0226041				Ccpg1	0.821442	0.0385969
3.68554	0.108446	0.0821539	24	1.2442	0.223543	0.861411	28.5576	Ing5	ENSMUSG00000026283					Gm45552	-0.640113	0.0226143				Gm4766	0.831178	0.045031
3.54545	-0.160647	0.102378	24	-1.54214	0.134048	0.825599	28.5576	D2hgdh	ENSMUSG00000073609					Upp1	0.512247	0.0227651				Gpr84	0.840469	0.033612
0.276526	-0.284426	0.181482	24	-1.4292	0.163795	0.83349	28.5576	Gm18666	ENSMUSG00000101660					Qsox2	0.178091	0.0227927				Adora3	0.85034	0.0149402
-0.440161	-0.20225	0.182584	24	-0.943293	0.353444	0.905896	28.5576	Gm7889	ENSMUSG00000099624					Zfp768	-0.304314	0.0228638				Nrl	0.910412	0.00260404
3.10695	-0.1112	0.151851	24	-0.753332	0.457416	0.924361	28.5576	Neu4	ENSMUSG00000034000					Slc18a3	-3.33366	0.0228964				Gm29676	0.919659	0.0236397
3.52901	0.0402335	0.0758676	24	0.485647	0.630923	0.958839	28.5576	Gm7895	ENSMUSG00000100347					Lrp4	-0.282895	0.0229037				Gm30400	0.941414	0.0425968
5.60479	0.0273835	0.077985	24	0.347261	0.730942	0.972036	28.5576	Fam174a	ENSMUSG00000051185					Krtcap3	-0.593182	0.0229889				H1f3	0.943688	0.0434242
5.31212	0.0281064	0.120512	24	0.243253	0.809549	0.980847	28.5576	Gm15427	ENSMUSG00000081051					Tcf7	-0.517624	0.0230597				Gm16287	0.945043	0.0296705
4.03658	-0.144242	0.11523	24	-1.27406	0.212913	0.859157	28.5576	St8sia4	ENSMUSG00000040710					Ndufa12-ps	0.23738	0.0231624				Mymk	0.945454	0.0387693
-0.629446	0.079159	0.273932	24	0.278987	0.782265	0.977142	28.5576	Gm1833	ENSMUSG00000100362					Snn	0.213696	0.0232737				Flicr	0.959212	0.0442668
1.3882	-0.00396666	0.200112	24	-0.0200404	0.984151	0.99995	28.5576	Slco4c1	ENSMUSG00000040693					Pnisr	-0.484503	0.0233087				Zfp541	0.964758	0.0396349
1.24345	0.441864	0.2137	24	2.09974	0.0447056	0.763191	28.5576	Panct2	ENSMUSG00000097814					Itgal	-1.29791	0.0233156				Pabpc4l	0.967559	0.0482316
-0.732558	-0.136965	0.148444	24	-0.704561	0.48679	0.93183	28.5576	Gm28901	ENSMUSG00000100454					Grik4	0.299992	0.023414				Npbwr1	1.00335	0.0222391
2.25993	0.0596027	0.08598	24	0.597547	0.554852	0.945854	28.5576	Gm6430	ENSMUSG00000044757					Arsa	-0.169231	0.0234197				Cysltr1	1.03964	0.0137115
5.31253	0.0326887	0.0620454	24	0.493379	0.625518	0.95744	28.5576	D1Ertd622e	ENSMUSG00000044768					Ywhah	0.226876	0.0235423				Myo1h	1.04469	0.00175382
4.12856	-0.153553	0.117736	24	-1.33376	0.192823	0.846839	28.5576	Ppip5k2	ENSMUSG00000040648					Pkp2	0.337686	0.0235576				Gm2164	1.04906	0.047629
2.35959	-0.14723	0.109168	24	-1.25828	0.218483	0.859157	28.5576	Gin1	ENSMUSG00000026333					Gm36356	-1.42656	0.0235908				Pirt	1.0551	0.00948171
7.48316	-0.0436559	0.0695544	24	-0.610999	0.546033	0.944949	28.5576	Pam	ENSMUSG00000026335					Esyt1	-0.475338	0.0236289				Otogl	1.1293	0.00311474
3.93842	0.107012	0.100175	24	1.06266	0.296842	0.888003	28.5576	Gm3531	ENSMUSG00000089782					H2-M3	-0.722699	0.0236353				Lrrc70	1.1601	0.0285651
0.583739	-0.665531	0.30774	24	-2.24407	0.0327539	0.763149	28.5576	B230216N24Rik	ENSMUSG00000089706					Gm29676	0.919659	0.0236397				1700067K01Rik	1.16036	0.00822596
0.683418	-0.1306	0.190815	24	-0.65989	0.514611	0.93628	28.5576	Gm29462	ENSMUSG00000099634					Hhat	-0.821606	0.0237056				4930413G21Rik	1.19891	0.00960261
-0.290787	-0.104822	0.232453	24	-0.428025	0.671844	0.964044	28.5576	Gm3555	ENSMUSG00000089791					Gm16580	0.247474	0.023812				Igbp1b	1.20179	0.0211422
3.29353	0.245089	0.276693	24	0.93419	0.35837	0.90688	27.3868	Cntnap5b	ENSMUSG00000067028					Rsrc1	-0.210966	0.0238498				Mx2	1.26099	0.0381205
2.53637	-0.00265876	0.127849	24	-0.0204319	0.983841	0.99995	28.5576	Prdx2-ps1	ENSMUSG00000082431					6430571L13Rik	-0.430001	0.0238738				Adamts13	1.31546	0.0356585
3.92322	-0.300612	0.174128	24	-1.82389	0.078695	0.787415	28.4368	Cdh20	ENSMUSG00000050840					Nos3	-0.504349	0.0239157				Gm25911	1.3537	0.0179727
3.44994	-0.726774	0.406531	24	-1.85692	0.0746551	0.787413	26.0714	Rnf152	ENSMUSG00000047496					1700003M07Rik	0.34953	0.0239237				Gm23935	1.36358	0.0245756
3.71983	-0.067286	0.0823821	24	-0.774202	0.445174	0.920299	28.5576	Capza1-ps1	ENSMUSG00000067017					Haus8	-0.307035	0.0239391				Gm24245	1.37877	0.0374987
3.88435	-0.00680245	0.109258	24	-0.062639	0.95049	0.996343	28.5576	Pign	ENSMUSG00000056536					Commd2	0.215941	0.0239675				Gm24187	1.40948	0.0186826
5.9128	0.0521936	0.0596153	24	0.81958	0.419243	0.917057	28.5576	Relch	ENSMUSG00000026319					D630023F18Rik	0.467746	0.0239781				Gm24270	1.41659	0.0191949
2.10287	0.0535453	0.122366	24	0.418161	0.678957	0.964044	28.5576	Gm10193	ENSMUSG00000101330					Cubn	-1.63809	0.0239847				Gm15958	1.42101	0.0036407
1.24062	-0.537685	0.252383	24	-2.19912	0.0361252	0.763149	28.5576	Tnfrsf11a	ENSMUSG00000026321					Dok5	-0.34961	0.0239897				Olfr550	1.51097	0.0023889
-0.333445	0.130599	0.231635	24	0.534828	0.596909	0.954669	28.5576	Gm7160	ENSMUSG00000099843					Klf11	-0.358412	0.0240052
4.56271	0.0754347	0.0874343	24	0.854711	0.399825	0.912101	28.5576	Zcchc2	ENSMUSG00000038866					Rgp1	-0.185394	0.024016
6.94927	-0.0229752	0.0806992	24	-0.284825	0.777833	0.976659	28.5576	Phlpp1	ENSMUSG00000044340					Eid2b	0.190447	0.0241032
3.49949	-0.0792177	0.168301	24	-0.492902	0.62585	0.95744	28.5576	Bcl2	ENSMUSG00000057329					Pla2r1	-1.21181	0.0242566
4.9483	0.0369106	0.0526326	24	0.616757	0.542281	0.943919	28.5576	Kdsr	ENSMUSG00000009905					Fzd10	-1.37314	0.0242699
5.66207	0.0228755	0.0576556	24	0.366836	0.716446	0.969319	28.5576	Vps4b	ENSMUSG00000009907					Hyls1	0.314492	0.0242789
1.99878	0.0875394	0.300582	24	0.307929	0.760385	0.975581	28.3738	Serpinb8	ENSMUSG00000026315					Pip5k1b	0.210518	0.0243234
2.20177	0.123573	0.141878	24	0.860477	0.396693	0.91201	28.5576	Gm8141	ENSMUSG00000100025					Plcb4	-0.895215	0.0244074
2.64565	-0.737596	0.331054	24	-2.3498	0.0262381	0.744883	27.3784	Cdh7	ENSMUSG00000026312					Fgf7	-0.824014	0.0244349
3.17155	-0.318731	0.205006	24	-1.63916	0.112152	0.820976	28.5576	Cdh19	ENSMUSG00000047216					Mmd	0.314912	0.0244528
4.39722	-0.0778983	0.110455	24	-0.720155	0.477283	0.928242	28.5576	Dsel	ENSMUSG00000038702					Gm23935	1.36358	0.0245756
-1.52597	0.0137437	0.48256	24	0.0294437	0.976715	0.999233	28.5576	Gm18406	ENSMUSG00000101054					Map2k4	0.183848	0.0245757
5.41161	0.0207802	0.163077	24	0.134769	0.893757	0.993121	28.0512	Cntnap5a	ENSMUSG00000070695					Gm37226	-0.8749	0.0246048
6.48666	-0.0140519	0.03979	24	-0.288663	0.774924	0.975966	28.5576	Tsn	ENSMUSG00000026374					Abca17	-0.464212	0.0246286
4.96126	0.0876663	0.100623	24	0.887787	0.382072	0.909742	28.5576	Nifk	ENSMUSG00000026377					Psmd5	0.144579	0.0246778
6.40323	0.011455	0.102719	24	0.115088	0.909181	0.994496	28.5576	Clasp1	ENSMUSG00000064302					Lrrc55	-1.14771	0.024708
2.48092	-0.0556968	0.261071	24	-0.225389	0.823289	0.983546	28.4384	Tfcp2l1	ENSMUSG00000026380					Rhebl1	-0.492133	0.0247298
2.13316	-0.259126	0.206313	24	-1.30387	0.202692	0.853598	28.5576	Gli2	ENSMUSG00000048402					Adarb1	-0.29312	0.0247699
2.76589	0.283124	0.128553	24	2.19583	0.0363839	0.763149	28.5576	Inhbb	ENSMUSG00000037035					Rbbp8	-0.524846	0.0248778
3.98418	-0.0831788	0.090458	24	-0.900457	0.375408	0.907898	28.5576	Ralb	ENSMUSG00000004451					Tbata	0.513772	0.0249253
3.61765	-0.136036	0.0820645	24	-1.55964	0.129859	0.825599	28.5576	Tmem185b	ENSMUSG00000098923					Tbl1x	-0.216621	0.0249323
2.96504	-0.220114	0.192571	24	-1.196	0.241534	0.869421	28.5576	Epb41l5	ENSMUSG00000026383					Rbmx2	-0.235735	0.0249591
6.46314	-0.323364	0.172598	24	-1.97914	0.0578252	0.76323	27.6814	Ptpn4	ENSMUSG00000026384					Acaa1b	-0.321819	0.0249996
0.310269	-0.0550512	0.0951463	24	-0.408259	0.686129	0.964961	28.5576	Gm3851	ENSMUSG00000091876					C330013E15Rik	-0.587726	0.0250298
3.07267	0.0219842	0.0969144	24	0.215192	0.831147	0.984086	28.5576	Tmem177	ENSMUSG00000036975					Wscd2	0.299042	0.0250682
-1.28161	-0.867368	0.972816	24	-0.939629	0.355647	0.90688	27.3044	Cfap221	ENSMUSG00000036962					Cdhr2	-1.00672	0.025091
0.0770946	0.461129	0.424255	24	1.13859	0.264338	0.876901	28.5576	Tmem37	ENSMUSG00000050777					Rrn3	0.132268	0.0250912
6.97709	-0.0426878	0.191694	24	-0.234652	0.81623	0.982682	27.2927	Dbi	ENSMUSG00000026385					Taf9-ps	0.205682	0.0250932
0.298851	0.0868842	0.218917	24	0.38677	0.701794	0.967392	28.5576	3110009E18Rik	ENSMUSG00000026388					Fhod3	-0.720928	0.0250939
2.75479	-0.0855464	0.152849	24	-0.572021	0.571783	0.949569	28.5576	Steap3	ENSMUSG00000026389					Gm4070	-0.433059	0.0251465
6.92177	0.108805	0.204223	24	0.559815	0.580218	0.952433	27.0146	C1ql2	ENSMUSG00000036907					Kit	0.42018	0.0251672
1.03205	-0.368773	0.290237	24	-1.32346	0.19618	0.849133	28.5576	Celrr	ENSMUSG00000097881					Flot2	0.133623	0.0251896
5.38642	0.0952492	0.0606368	24	1.46538	0.153742	0.83193	28.5576	Insig2	ENSMUSG00000003721					Efna3	0.243743	0.0251948
-1.26806	-0.410564	0.409928	24	-1.01289	0.319616	0.895823	28.5576	Gm37174	ENSMUSG00000104253					Lrrk1	-0.431717	0.0252371
4.46318	0.0276322	0.124075	24	0.230511	0.819338	0.983497	28.5576	Ccdc93	ENSMUSG00000026339					Gm4430	-0.803237	0.0252725
2.38821	-0.201425	0.37113	24	-0.56973	0.573589	0.949702	26.8993	Htr5b	ENSMUSG00000050534					Lrtm2	-0.234919	0.0253667
3.82753	0.0256035	0.0706809	24	0.33099	0.743068	0.973324	28.5576	Ddx18	ENSMUSG00000001674					2810454H06Rik	-0.893466	0.0254371
2.42875	0.0376257	0.0957048	24	0.355603	0.724752	0.971098	28.5576	Gm28911	ENSMUSG00000100405					Irf6	-0.889566	0.0254507
5.59168	-0.763447	0.406965	24	-1.92672	0.0652826	0.776553	25.3782	Dpp10	ENSMUSG00000036815					Mettl18	0.326462	0.0255501
8.00035	0.168993	0.105218	24	1.6611	0.107634	0.809969	28.5576	Actr3	ENSMUSG00000026341					Pctp	-0.4976	0.0255638
4.10656	0.0406513	0.0763049	24	0.505021	0.617419	0.956303	28.5576	Slc35f5	ENSMUSG00000026342					Gm16536	-0.264114	0.0255766
5.2194	0.000199213	0.119014	24	0.00174135	0.998623	0.99995	28.5576	Lypd1	ENSMUSG00000026344					Plppr3	-0.35019	0.02561
2.1064	-0.292127	0.265307	24	-1.16247	0.254686	0.871683	28.5032	Nckap5	ENSMUSG00000049690					Pdhb	0.156358	0.025659
6.39613	-0.0534397	0.0774301	24	-0.685494	0.49856	0.933457	28.5576	Mgat5	ENSMUSG00000036155					Havcr2	0.346876	0.0257911
4.119	0.0480112	0.105145	24	0.460225	0.64884	0.960883	28.5576	Gm8451	ENSMUSG00000099471					Cspg4	-0.212182	0.0258347
3.09584	-0.730915	0.386732	24	-1.97562	0.058694	0.76323	26.5075	Tmem163	ENSMUSG00000026347					Ptges	-0.397568	0.0258347
5.70749	-0.0168499	0.0875296	24	-0.194134	0.847445	0.987498	28.5576	Ccnt2	ENSMUSG00000026349					S1pr4	-1.05283	0.0258538
2.31158	0.0435067	0.303593	24	0.151481	0.880686	0.992619	27.8979	Map3k19	ENSMUSG00000051590					Scand1	0.505585	0.0258743
6.43968	-0.0345765	0.0518173	24	-0.602343	0.551699	0.945702	28.5576	Rab3gap1	ENSMUSG00000036104					Snx2	0.14424	0.025892
2.93347	-0.0401101	0.112982	24	-0.347553	0.730725	0.972036	28.5576	Zranb3	ENSMUSG00000036086					Proser2	-0.552977	0.0258961
-0.710284	-1.23361	0.639799	24	-2.03887	0.0508825	0.763191	28.3558	Gm28800	ENSMUSG00000099760					Ttc14	-0.46957	0.0259305
4.42028	-0.00666255	0.0973781	24	-0.0686435	0.945752	0.996343	28.5576	Rpl28-ps1	ENSMUSG00000058603					Gm12258	-0.225515	0.0260206
6.89642	-0.183246	0.117589	24	-1.62897	0.114303	0.823731	28.5576	R3hdm1	ENSMUSG00000056211					Limd2	0.265983	0.0260671
6.19754	0.0785763	0.0472004	24	1.4544	0.156738	0.83193	28.5576	Ubxn4	ENSMUSG00000026353					Rbms3	-0.410689	0.0261007
6.32751	0.143226	0.23509	24	0.637933	0.528959	0.939922	26.6587	Lct	ENSMUSG00000026354					Dnajc12	-0.301289	0.026103
4.50574	0.227239	0.154596	24	1.54934	0.132312	0.825599	28.5576	Mcm6	ENSMUSG00000026355					Trim67	-0.396721	0.0261062
5.99096	0.0904658	0.06977	24	1.26042	0.217721	0.859157	28.5576	Dars	ENSMUSG00000026356					Smtn	-0.409952	0.0261522
6.83216	0.11447	0.0927736	24	1.25898	0.218232	0.859157	28.5576	Gm6170	ENSMUSG00000100078					Tnfsf10	-0.651241	0.0261782
1.97361	-0.0425431	0.356666	24	-0.125975	0.900664	0.99354	27.6351	Cxcr4	ENSMUSG00000045382					Cdh7	-0.737596	0.0262381
3.41541	0.0198995	0.116494	24	0.171146	0.865316	0.989286	28.5576	Thsd7b	ENSMUSG00000042581					Dynlt3	0.161234	0.0263088
0.191042	-0.175536	0.205438	24	-0.80704	0.426314	0.917057	28.5576	Gm15790	ENSMUSG00000089648					Slitrk6	-2.22345	0.0263217
4.5833	0.0343425	0.109122	24	0.322229	0.749627	0.974099	28.5576	Rpl31-ps9	ENSMUSG00000094122					Gm42864	0.537564	0.0263774
-1.5812	0.0701082	0.464834	24	0.152389	0.879951	0.992483	28.5576	Cd55b	ENSMUSG00000026401					Papolg	0.239429	0.0264367
2.76018	0.202056	0.435583	24	0.484914	0.631721	0.959041	26.5075	Cd55	ENSMUSG00000026399					Hnrnpm	-0.13362	0.0264652
-1.06781	0.382538	0.615656	24	0.655775	0.517228	0.93712	28.5032	C4bp	ENSMUSG00000026405					Tnfaip8l3	0.402184	0.0265286
3.58441	-0.152181	0.10108	24	-1.48038	0.149721	0.83193	28.5576	Pfkfb2	ENSMUSG00000026409					Caskin2	-0.301122	0.0265738
4.50934	0.0629537	0.0803044	24	0.760337	0.453286	0.922872	28.5576	Yod1	ENSMUSG00000046404					Smagp	-0.743257	0.0266165
1.22311	0.00705167	0.146228	24	0.0452772	0.964201	0.997848	28.5576	AA986860	ENSMUSG00000042510					Yme1l1	0.156769	0.0266559
4.77564	-0.0046609	0.0630913	24	-0.0682393	0.946071	0.996343	28.5576	Mapkapk2	ENSMUSG00000016528					Degs2	-0.570179	0.0266602
3.86256	0.230342	0.143541	24	1.66524	0.1068	0.809768	28.5576	Dyrk3	ENSMUSG00000016526					Hjurp	-0.237204	0.0267129
4.57846	-0.0448943	0.0708582	24	-0.59996	0.553264	0.945731	28.5576	Eif2d	ENSMUSG00000026427					Rtn4rl2	0.278208	0.0267233
4.25116	-0.0256343	0.142547	24	-0.187884	0.852296	0.988031	28.5576	Rassf5	ENSMUSG00000026430					Gm40841	-0.510557	0.0267292
-0.732704	-0.604007	0.449753	24	-1.39757	0.173006	0.838617	28.5576	Ikbke	ENSMUSG00000042349					Mrpl39	0.167715	0.0267374
6.04191	-0.0442497	0.0870623	24	-0.513486	0.611561	0.95582	28.5576	Srgap2	ENSMUSG00000026425					2610020C07Rik	-1.07477	0.0267488
0.240012	0.0255711	0.199832	24	0.122032	0.903728	0.993591	28.5576	Fam72a	ENSMUSG00000055184					Gm12966	-0.309057	0.0267989
-0.231607	-0.11664	0.455093	24	-0.268299	0.790397	0.977635	28.5576	Avpr1b	ENSMUSG00000026432					Ralgps2	0.197405	0.0268211
0.654218	-0.278824	0.210498	24	-1.3091	0.200937	0.852768	28.5576	Rab7b	ENSMUSG00000052688					Fgd2	-0.464235	0.0268477
1.54046	-0.205373	0.185528	24	-1.11238	0.275253	0.880648	28.5576	Pm20d1	ENSMUSG00000042251					Rcan3	-0.224777	0.0269022
6.30966	0.0247157	0.0738259	24	0.329642	0.744076	0.973525	28.5576	Slc41a1	ENSMUSG00000013275					Kctd6	0.230078	0.026929
1.9278	0.233373	0.174042	24	1.35472	0.186128	0.844161	28.5576	Rab29	ENSMUSG00000026433					Eva1b	-0.603426	0.0269335
7.38745	0.0307441	0.0811849	24	0.379143	0.707386	0.968253	28.5576	Nucks1	ENSMUSG00000026434					Aldh3b2	-0.516473	0.0269386
-0.209417	-0.53819	0.351873	24	-1.57302	0.126729	0.825599	28.5576	Slc45a3	ENSMUSG00000026435					Ttc7	-0.386623	0.026953
4.68193	-0.0263688	0.0981513	24	-0.271085	0.788276	0.977142	28.5576	Elk4	ENSMUSG00000026436					Onecut1	-1.37597	0.0270423
6.47756	-0.0121326	0.124901	24	-0.101997	0.919471	0.994696	28.5576	Mfsd4a	ENSMUSG00000059149					Ptprm	-0.435176	0.0270781
4.04763	-0.391474	0.247	24	-1.66648	0.107139	0.809768	27.0918	Cdk18	ENSMUSG00000026437					Gm19391	-1.15307	0.02709
-1.49501	-1.72218	0.615334	24	-2.92746	0.00664154	0.744883	28.5576	Lemd1	ENSMUSG00000079330					1700003N22Rik	0.38779	0.0270984
-0.481572	-1.53393	0.612963	24	-2.64658	0.0131306	0.744883	28.3205	Gm29695	ENSMUSG00000118219					Zbtb7c	-0.638475	0.0271753
-0.405197	0.154188	0.253645	24	0.583918	0.56386	0.947074	28.5576	Gm7241	ENSMUSG00000089808					Csf2rb	0.574606	0.0271768
3.13637	-0.372188	0.25415	24	-1.54637	0.133361	0.825599	27.7079	Klhdc8a	ENSMUSG00000042115					Snord104	-0.806785	0.0271988
0.427071	-0.205351	0.248489	24	-0.822466	0.417627	0.917057	28.5576	Nuak2	ENSMUSG00000009772					Rnf146	0.217338	0.027208
7.76959	0.0171152	0.0642018	24	0.254927	0.800606	0.978879	28.5576	Tmcc2	ENSMUSG00000042066					Fam131c	-0.768023	0.0272183
6.08701	-0.0137614	0.085409	24	-0.162371	0.872158	0.991135	28.5576	Dstyk	ENSMUSG00000042046					Vps50	0.143225	0.0272809
-1.14808	0.251668	0.375136	24	0.676076	0.504431	0.934522	28.5576	6030442K20Rik	ENSMUSG00000097760					Eml1	-0.219455	0.0272867
5.80689	0.12286	0.0843523	24	1.46271	0.154466	0.83193	28.5576	Rbbp5	ENSMUSG00000026439					H2-Q2	-1.90404	0.0273749
2.3131	-0.113005	0.137917	24	-0.804123	0.427969	0.917057	28.5576	Tmem81	ENSMUSG00000048174					Gm14494	0.157394	0.0274213
7.05652	-0.19145	0.143704	24	-1.40872	0.169786	0.838334	28.3659	Cntn2	ENSMUSG00000053024					Gm3294	-0.729422	0.0274355
7.81369	-0.0867456	0.0852466	24	-1.02579	0.3136	0.893946	28.5576	Nfasc	ENSMUSG00000026442					Syndig1l	-0.664057	0.0274369
8.07208	0.20414	0.118857	24	1.79585	0.0831076	0.793865	28.5576	Lrrn2	ENSMUSG00000026443					Magi1	-0.205379	0.0274401
5.54409	-0.0923532	0.105426	24	-0.903018	0.374071	0.90787	28.5576	Mdm4	ENSMUSG00000054387					Hspa2	0.226951	0.0275625
2.05335	-0.214987	0.130644	24	-1.58712	0.123497	0.825599	28.5576	Gm29257	ENSMUSG00000100228					Pdcd5-ps	0.351935	0.0276872
4.0324	-0.0993678	0.155502	24	-0.670179	0.508127	0.935088	28.5576	Pik3c2b	ENSMUSG00000026447					Slc38a1	-0.229564	0.0277864
5.88786	-0.0586292	0.0446497	24	-1.11865	0.27261	0.880531	28.5576	Ppp1r15b	ENSMUSG00000046062					Ahnak2	-1.08125	0.0278231
5.72859	-0.344966	0.144014	24	-2.53124	0.0171682	0.744883	28.4289	Plekha6	ENSMUSG00000041757					Pnrc1	0.163069	0.0278263
-1.24018	-1.03452	0.852737	24	-1.28029	0.211146	0.859157	27.4768	Gm19461	ENSMUSG00000101693					Wdr90	-0.382409	0.0278351
0.911941	-1.2276	0.484075	24	-2.67883	0.0122867	0.744883	27.6889	Etnk2	ENSMUSG00000070644					Rgma	-0.251967	0.0278389
2.97702	-0.33312	0.220405	24	-1.59577	0.121582	0.825599	28.4682	Sox13	ENSMUSG00000070643					Kcnh6	-0.571702	0.0278759
3.79701	0.0731138	0.116858	24	0.632989	0.531777	0.941018	28.5576	Snrpe	ENSMUSG00000090553					Ptch1	-0.289061	0.0279364
1.81356	-0.150886	0.301573	24	-0.528623	0.60117	0.954887	28.4307	Zc3h11a	ENSMUSG00000102976					1810014B01Rik	-0.361768	0.0279388
-0.15026	-0.665079	0.419628	24	-1.63961	0.112057	0.820976	28.5576	Gm38394	ENSMUSG00000094410					P2ry14	-0.619843	0.0279479
6.5397	-0.340312	0.341527	24	-1.02946	0.31285	0.893946	25.7191	Atp2b4	ENSMUSG00000026463					Slc39a8	-0.460187	0.0279632
5.0715	-0.110261	0.324622	24	-0.35228	0.727471	0.971737	25.974	Prelp	ENSMUSG00000041577					Gm6552	0.146421	0.0279645
3.23976	0.00360716	0.557138	24	0.00667785	0.994724	0.99995	25.6189	Fmod	ENSMUSG00000041559					Impdh1	-0.258009	0.0280378
4.07683	-0.290035	0.151526	24	-2.0052	0.0545018	0.763191	28.5576	Btg2	ENSMUSG00000020423					Slc25a29	0.263544	0.0280518
3.0696	0.177246	0.158344	24	1.15724	0.256761	0.873881	28.5576	Chil1	ENSMUSG00000064246					Kctd3	0.130108	0.0280932
7.80848	0.138454	0.086666	24	1.61426	0.117469	0.825599	28.5576	Adora1	ENSMUSG00000042429					Sema4g	-0.393216	0.0280984
6.68741	-0.0015673	0.0864599	24	-0.0183236	0.985508	0.99995	28.5576	Ppfia4	ENSMUSG00000026458					Ly75	-0.65981	0.028115
5.87102	0.0829564	0.070364	24	1.14726	0.260795	0.87516	28.5576	Tmem183a	ENSMUSG00000042305					Gcnt4	-0.733957	0.0281151
4.34272	0.145119	0.0866072	24	1.64722	0.110475	0.816892	28.5576	Cyb5r1	ENSMUSG00000026456					Tcf7l2	-1.87082	0.0282091
6.32503	0.0106423	0.0781284	24	0.135469	0.893192	0.993121	28.5576	Adipor1	ENSMUSG00000026457					Zfr2	-0.190114	0.0282505
5.33486	0.079394	0.0680178	24	1.11816	0.272815	0.880531	28.5576	Klhl12	ENSMUSG00000026455					Usp1	0.155198	0.0282827
4.83207	0.0236135	0.0626992	24	0.349178	0.729517	0.972036	28.5576	Rabif	ENSMUSG00000042229					Lhfp	-0.395551	0.0282854
1.63004	0.003401	0.0866311	24	0.031936	0.974745	0.998942	28.5576	Gm15454	ENSMUSG00000096712					Pcdh11x	-0.69392	0.0284031
6.13603	0.0523336	0.0857907	24	0.615176	0.54331	0.9443	28.5576	Kdm5b	ENSMUSG00000042207					Gm47483	-0.339987	0.0284078
4.87899	-0.460127	0.346162	24	-1.37617	0.180574	0.839622	25.8535	Syt2	ENSMUSG00000026452					Gm10250	0.242543	0.0284198
6.88457	0.0845925	0.129377	24	0.688387	0.496764	0.933414	28.5576	Ppp1r12b	ENSMUSG00000073557					Flii	-0.203612	0.0284266
-0.46725	0.173141	0.341125	24	0.511424	0.612986	0.956078	28.5576	Ube2t	ENSMUSG00000026429					Gm12715	0.139474	0.0284443
1.77362	-0.293855	0.152677	24	-1.87038	0.0717132	0.787413	28.5576	Lgr6	ENSMUSG00000042793					Piezo1	-0.855522	0.0285065
7.62152	0.0286742	0.0451323	24	0.546582	0.588912	0.953354	28.5576	Arl8a	ENSMUSG00000026426					B230312C02Rik	-1.19386	0.0285098
7.6325	-0.149073	0.0653882	24	-2.18979	0.0368631	0.763149	28.5576	Gpr37l1	ENSMUSG00000026424					Mtss1	-0.230356	0.0285281
4.68994	-0.0312638	0.0666906	24	-0.439032	0.663942	0.963172	28.5576	Gm4204	ENSMUSG00000079139					Mfsd13b	0.765802	0.0285365
4.47216	-0.013094	0.105489	24	-0.126213	0.900447	0.99354	28.5576	Rnpep	ENSMUSG00000041926					Lrrc70	1.1601	0.0285651
5.94022	0.0204013	0.0460236	24	0.382528	0.704902	0.968253	28.5576	Timm17a	ENSMUSG00000062580					C230037L18Rik	-0.753588	0.0286347
0.542163	-0.190304	0.253021	24	-0.750707	0.45897	0.924963	28.5576	Lmod1	ENSMUSG00000048096					Cpeb1os1	0.370537	0.0286955
6.49253	0.00333021	0.106518	24	0.0323891	0.974387	0.998942	28.5576	Shisa4	ENSMUSG00000041889					Parpbp	-0.908427	0.0287756
7.05567	0.0552938	0.0725423	24	0.748555	0.460246	0.925188	28.5576	Ipo9	ENSMUSG00000041879					Vwc2	-0.51345	0.0287914
6.48436	0.0110684	0.175537	24	0.0665996	0.94738	0.996343	27.6278	Nav1	ENSMUSG00000009418					Stat5b	-0.372708	0.0288373
8.29837	-0.166869	0.131644	24	-1.3351	0.192389	0.846139	28.5576	Csrp1	ENSMUSG00000026421					Rab12	0.150197	0.0288419
3.89797	-0.0887283	0.205432	24	-0.45672	0.651399	0.960883	27.9713	Phlda3	ENSMUSG00000041801					Smoc2	0.358455	0.0288452
2.26216	-0.199849	0.256529	24	-0.822378	0.417689	0.917057	28.5032	Tnni1	ENSMUSG00000026418					Cdiptos	-0.798442	0.029017
0.636922	-0.366615	0.288884	24	-1.31155	0.200121	0.850908	28.5576	Lad1	ENSMUSG00000041782					Akt2-ps	-0.300689	0.0290321
1.00183	-0.41384	0.447428	24	-0.976932	0.337041	0.900046	27.7566	Tnnt2	ENSMUSG00000026414					Esam	-0.261946	0.0290989
0.383432	-1.07131	1.3362	24	-0.823152	0.418098	0.917057	25.35	Igfn1	ENSMUSG00000051985					Gm26703	-0.688706	0.0291291
5.95761	0.155884	0.0878071	24	1.7951	0.0832284	0.794149	28.5576	Tmem9	ENSMUSG00000026411					Nptx1	0.272426	0.0291659
-2.28944	-1.1795	0.828178	24	-1.50598	0.143129	0.829677	28.3648	Cacna1s	ENSMUSG00000026407					Cpne7	0.447162	0.0294163
5.6736	-0.158947	0.149639	24	-1.12324	0.270777	0.880028	28.2885	Kif21b	ENSMUSG00000041642					Grid2ip	-1.51404	0.0295109
1.35296	-0.199251	0.239192	24	-0.856324	0.398947	0.91201	28.5576	Inava	ENSMUSG00000041605					Atoh7	-1.07911	0.0295181
1.48014	0.0723394	0.221227	24	0.334136	0.740719	0.97262	28.5576	Gm26781	ENSMUSG00000097433					Pold4	-0.29778	0.0295576
7.53547	0.100254	0.108413	24	0.959552	0.345335	0.902298	28.5576	Camsap2	ENSMUSG00000041570					Rmdn1	-0.28042	0.0296223
2.90554	0.00144122	0.100739	24	0.0135657	0.989271	0.99995	28.5576	Ddx59	ENSMUSG00000026404					Spry3	0.300928	0.0296285
5.66285	-0.005549	0.114507	24	-0.0504074	0.960149	0.997439	28.5576	Zfp281	ENSMUSG00000041483					Gm16287	0.945043	0.0296705
-0.904285	-0.671587	0.500518	24	-1.39407	0.174049	0.838617	28.5576	Gm19705	ENSMUSG00000097113					Ptms	0.160254	0.0296909
-1.30489	0.056792	0.357542	24	0.153137	0.879367	0.992296	28.5576	Gm29718	ENSMUSG00000103953					Tnfaip3	0.378383	0.0296974
1.33592	-0.124806	0.223861	24	-0.572575	0.571414	0.949488	28.5576	Ptprc	ENSMUSG00000026395					Pak4	0.196702	0.0297373
5.85609	-0.211904	0.125077	24	-1.77699	0.0862247	0.795475	28.5576	Nek7	ENSMUSG00000026393					Ccl6	0.564438	0.0297584
4.18946	-0.224298	0.307526	24	-0.761941	0.452835	0.922872	26.4554	Lhx9	ENSMUSG00000019230					Dcdc2b	-0.770194	0.0297791
2.72903	0.0149478	0.169752	24	0.0908558	0.928241	0.995312	28.5576	2310009B15Rik	ENSMUSG00000079283					Gm44593	-1.11626	0.0297902
3.32502	-0.188829	0.131839	24	-1.45576	0.156364	0.83193	28.5576	Dennd1b	ENSMUSG00000056268					Dda1	0.125342	0.0298661
-0.21607	-0.401807	0.6034	24	-0.703734	0.487445	0.93183	27.8306	Crb1	ENSMUSG00000063681					Evpl	-0.73031	0.0298964
4.80854	-0.0295474	0.116014	24	-0.262959	0.79447	0.978313	28.5576	Zbtb41	ENSMUSG00000033964					Map2k1	0.217035	0.0300725
-0.866547	-0.0127885	0.364589	24	-0.0353521	0.972045	0.998477	28.5576	Aspm	ENSMUSG00000033952					AA465934	-0.804597	0.0301315
-1.18756	0.343237	0.295535	24	1.11074	0.275946	0.880648	28.5576	Gm4788	ENSMUSG00000070594					Ftsj3	0.171301	0.0301358
-1.0414	-0.48884	0.345073	24	-1.41545	0.167751	0.838207	28.5576	Cfhr2	ENSMUSG00000033898					Pcdhgb7	-0.413064	0.0303163
0.444881	-0.168182	0.358724	24	-0.490089	0.627815	0.958121	28.5576	Gm16332	ENSMUSG00000089991					Kcnj12	-0.703974	0.0303282
3.0814	0.147287	0.0792122	24	1.67778	0.104302	0.809768	28.5576	Gm5837	ENSMUSG00000104496					Ret	-0.805628	0.030392
4.65675	-0.239426	0.211075	24	-1.19716	0.24147	0.869421	27.4752	Cfh	ENSMUSG00000026365					H2aw	0.235826	0.030466
4.60216	0.196612	0.122116	24	1.66742	0.106362	0.809768	28.5576	Kcnt2	ENSMUSG00000052726					Ccdc148	0.221442	0.0305188
-0.536705	-0.0453504	0.216841	24	-0.192703	0.848555	0.987846	28.5576	Gm37599	ENSMUSG00000102740					Uxs1	0.138447	0.0305689
4.03471	0.0012364	0.102947	24	0.0120332	0.990483	0.99995	28.5576	Gm5835	ENSMUSG00000101795					Sv2c	-0.31648	0.0305954
5.65238	-0.00313232	0.095621	24	-0.0334128	0.973578	0.998942	28.5576	Cdc73	ENSMUSG00000026361					Gm12428	0.225317	0.0306279
5.36559	0.190249	0.156062	24	1.28903	0.207835	0.858213	28.2688	B3galt2	ENSMUSG00000033849					9330188P03Rik	-0.475538	0.0307619
1.61954	0.0124875	0.0900552	24	0.114204	0.909875	0.994556	28.5576	Gm6397	ENSMUSG00000089640					Zfp983	-0.302532	0.0307923
5.57181	-0.0615249	0.0581811	24	-0.978289	0.336147	0.900046	28.5576	Glrx2	ENSMUSG00000018196					Ebag9	0.135774	0.0308506
6.02851	0.0810814	0.103043	24	0.811489	0.423797	0.917057	28.5576	Ro60	ENSMUSG00000018199					Gm45716	0.350633	0.0310253
4.93247	-0.0319941	0.089173	24	-0.359191	0.722095	0.970895	28.5576	Uchl5	ENSMUSG00000018189					Slc7a6os	-0.167607	0.0312954
2.89127	0.0419649	0.106188	24	0.378344	0.707973	0.968345	28.5576	Gm29170	ENSMUSG00000100455					Gm7560	-0.538386	0.031303
5.15745	-0.105763	0.0868167	24	-1.2199	0.232482	0.864412	28.5576	Rgs2	ENSMUSG00000026360					Minar1	-1.56902	0.0313104
-0.0474261	-0.115347	0.450053	24	-0.26852	0.790229	0.977635	28.5576	Rgs13	ENSMUSG00000051079					Ola1	0.177664	0.0313531
0.227751	-0.275609	0.322816	24	-0.876126	0.388272	0.911576	28.5576	Gm29514	ENSMUSG00000099964					Plekho2	-0.222213	0.0313805
-0.724007	-0.139933	0.178892	24	-0.650899	0.520315	0.938037	28.5576	Gm5263	ENSMUSG00000090323					Ywhab	0.160035	0.0313845
3.85886	-0.369297	0.198486	24	-1.96794	0.0590032	0.764214	28.133	Brinp3	ENSMUSG00000035131					Ptpn18	0.668458	0.0314192
1.38635	0.029861	0.155493	24	0.184282	0.855094	0.988031	28.5576	Gm15583	ENSMUSG00000080078					Tor1a	0.171986	0.0314276
1.92164	-0.0161576	0.192899	24	-0.0857168	0.93229	0.995712	28.5576	Pla2g4a	ENSMUSG00000056220					Nectin2	-0.544107	0.0314441
-0.619348	-0.147115	0.395682	24	-0.381765	0.705462	0.968253	28.5576	Ptgs2os	ENSMUSG00000097028					Zmat2	0.184725	0.0314625
4.77928	0.229064	0.172033	24	1.40832	0.17	0.838575	28.1134	Ptgs2	ENSMUSG00000032487					Zfp618	-0.573279	0.0314988
2.48505	0.233077	0.19384	24	1.24396	0.223629	0.861411	28.5576	Rbm3-ps	ENSMUSG00000099875					Adora2b	-0.423223	0.0314994
0.683157	-0.0239171	0.174898	24	-0.130865	0.896799	0.993344	28.5576	Gm4322	ENSMUSG00000100690					Lbr	-0.310076	0.0315244
5.82148	0.0679868	0.0693931	24	0.949969	0.350099	0.905226	28.5576	Odr4	ENSMUSG00000006010					Susd6	0.229474	0.031587
6.85609	0.0556183	0.0927533	24	0.611825	0.545494	0.944949	28.5576	Tpr	ENSMUSG00000006005					Tmem130	-0.242369	0.0316846
1.00239	-0.664272	0.702829	24	-0.986358	0.332916	0.899528	26.3882	Prg4	ENSMUSG00000006014					Plekha4	-1.04553	0.0317072
1.26143	-0.243758	0.287817	24	-0.8828	0.384715	0.911344	28.5576	Hmcn1	ENSMUSG00000066842					Sap30	0.36164	0.0317548
-0.80837	-0.300969	0.373097	24	-0.818101	0.420073	0.917057	28.5576	Gm10138	ENSMUSG00000100954					Sar1a	0.135487	0.0318179
6.3154	-0.158307	0.0694211	24	-2.21802	0.0346711	0.763149	28.5576	Ivns1abp	ENSMUSG00000023150					Kifbp	0.164856	0.032063
2.81096	-0.0401234	0.124513	24	-0.320418	0.750984	0.974099	28.5576	Swt1	ENSMUSG00000052748					Tox4	0.148224	0.0320664
4.55125	0.0836646	0.0653752	24	1.18911	0.24419	0.870106	28.5576	Trmt1l	ENSMUSG00000053286					Epb42	-2.7595	0.0321301
-1.37353	-0.751283	0.710184	24	-1.10948	0.276479	0.880648	28.5576	Gm37893	ENSMUSG00000103928					Lurap1l	0.328344	0.0321339
5.51659	0.1794	0.0957746	24	1.90912	0.0663418	0.778832	28.5576	Rnf2	ENSMUSG00000026484					Septin9	0.209788	0.0321531
1.69748	-0.19492	0.208391	24	-0.957384	0.346409	0.902646	28.5576	Fam129a	ENSMUSG00000026483					Gm8546	0.236278	0.0321923
1.10858	0.134742	0.167408	24	0.767528	0.449068	0.921375	28.5576	2810414N06Rik	ENSMUSG00000100594					Gm4211	-1.06842	0.0322611
5.69671	0.0377914	0.113227	24	0.347002	0.731134	0.972036	28.5576	Edem3	ENSMUSG00000043019					Marveld1	-0.364699	0.0323069
6.42444	0.114467	0.124746	24	0.963452	0.343409	0.901312	28.5576	1700025G04Rik	ENSMUSG00000032666					Gm31024	-0.655964	0.0323122
3.66664	0.117807	0.100259	24	1.15864	0.256199	0.873658	28.5576	Tsen15	ENSMUSG00000014980					Trhr2	-1.66492	0.0324251
2.78232	-0.187376	0.131527	24	-1.41855	0.166851	0.836451	28.5576	Colgalt2	ENSMUSG00000032649					Ammecr1	-0.502411	0.0324386
6.96319	0.0865672	0.0957588	24	0.925978	0.362217	0.907033	28.5576	Rgl1	ENSMUSG00000026482					Stat6	-0.354905	0.0324497
0.308784	-0.00954863	0.171528	24	-0.050184	0.960325	0.997439	28.5576	Gm7278	ENSMUSG00000080950					Tnrc6a	-0.272849	0.0325548
7.33193	0.23071	0.12813	24	1.89432	0.0683504	0.782325	28.5576	Arpc5	ENSMUSG00000008475					Cpeb1	0.158126	0.0325788
1.55419	-0.206836	0.196404	24	-1.06835	0.294311	0.886032	28.5576	Ncf2	ENSMUSG00000026480					Nhlrc1	0.21864	0.0327059
6.59662	0.0209845	0.0831123	24	0.253711	0.801536	0.979447	28.5576	Smg7	ENSMUSG00000042772					B230216N24Rik	-0.665531	0.0327539
-0.461649	-0.0669863	0.124203	24	-0.394628	0.696049	0.967232	28.5576	Gm8976	ENSMUSG00000100702					Efna5	-1.02836	0.0328648
7.39597	0.0247643	0.0623423	24	0.377507	0.708588	0.968517	28.5576	Nmnat2	ENSMUSG00000042751					Ccne1	0.216487	0.0329004
1.87669	-0.95622	0.619	24	-1.59903	0.121972	0.825599	25.8397	Lamc2	ENSMUSG00000026479					Itgbl1	0.249518	0.0329705
4.99226	-0.0798566	0.135947	24	-0.616512	0.54244	0.943919	28.5576	Lamc1	ENSMUSG00000026478					Ttf1	-0.272896	0.0330022
-0.354443	-0.644476	0.329089	24	-1.98583	0.0567277	0.763191	28.5576	Shcbp1l	ENSMUSG00000042708					Rps2	0.182309	0.0331364
7.12083	0.0460436	0.0763276	24	0.597898	0.55462	0.945731	28.5576	Dhx9	ENSMUSG00000042699					Trib1	-0.588258	0.0331757
1.44237	-0.0542044	0.178405	24	-0.301793	0.764997	0.975581	28.5576	Npl	ENSMUSG00000042684					Adam1a	-0.503708	0.0331784
1.64772	-0.14736	0.167259	24	-0.874926	0.388914	0.911576	28.5576	Gm6652	ENSMUSG00000099858					Lhfpl3	-0.446424	0.0332424
6.63968	0.00886116	0.104334	24	0.0878113	0.93064	0.995312	28.5576	Rgs8	ENSMUSG00000042671					Vat1	-0.388748	0.0333322
2.57197	-1.31497	0.443094	24	-3.1012	0.0045382	0.744883	26.4789	Rgs16	ENSMUSG00000026475					Snx10	0.171243	0.0334165
2.45699	-0.220917	0.225756	24	-1.02809	0.312536	0.893946	28.5576	Rnasel	ENSMUSG00000066800					Spx	-1.04582	0.0334171
-0.392082	-1.00154	0.47163	24	-2.22092	0.0344527	0.763149	28.5576	Rgsl1	ENSMUSG00000042641					Dync1li1	0.145886	0.0334177
0.565061	-0.102921	0.260164	24	-0.401892	0.690755	0.966097	28.5576	Teddm2	ENSMUSG00000045968					Reln	-0.278499	0.0334213
10.5841	-0.0563835	0.069061	24	-0.783878	0.439566	0.918781	28.5576	Glul	ENSMUSG00000026473					Amotl1	-0.868994	0.033451
-1.04219	-0.032444	0.363567	24	-0.0898417	0.92904	0.995312	28.5576	Zfp648	ENSMUSG00000066797					Pip5kl1	-0.934513	0.0334524
8.54875	0.131851	0.170836	24	0.814984	0.422033	0.917057	27.7047	Cacna1e	ENSMUSG00000004110					Irak1bp1	0.205623	0.0334655
5.51779	-0.0546786	0.147846	24	-0.390912	0.698782	0.967392	28.3762	Ier5	ENSMUSG00000056708					A230051N06Rik	0.513682	0.0335119
3.04969	-0.0288015	0.275802	24	-0.110296	0.912971	0.994696	27.6538	Mr1	ENSMUSG00000026471					D130079A08Rik	-2.64166	0.0335463
6.66025	0.0804159	0.0662366	24	1.17026	0.251572	0.871232	28.5576	Stx6	ENSMUSG00000026470					Dll4	-0.467672	0.0335512
2.87013	-0.2599	0.243139	24	-1.13047	0.267811	0.877803	28.1706	BC034090	ENSMUSG00000033722					Gpr84	0.840469	0.033612
7.11469	-0.058934	0.102891	24	-0.591377	0.558921	0.946152	28.5576	Xpr1	ENSMUSG00000026469					Ano1	-1.2964	0.0336548
5.47695	0.0607754	0.071389	24	0.826383	0.415438	0.917057	28.5576	Acbd6	ENSMUSG00000033701					Xist	-0.539487	0.0336585
4.39542	-0.0934907	0.087981	24	-1.04722	0.303782	0.892373	28.5576	Qsox1	ENSMUSG00000033684					Cnn2	-0.383097	0.0337298
5.55466	-0.0561246	0.165348	24	-0.358915	0.722354	0.970895	27.9752	Cep350	ENSMUSG00000033671					Gabra5	0.372253	0.0338041
5.07111	-0.068594	0.0661214	24	-0.980519	0.335064	0.899679	28.5576	Tor1aip1	ENSMUSG00000026466					Rnd2	-0.274102	0.0338446
5.72687	-0.0218508	0.0426109	24	-0.427318	0.672353	0.964044	28.5576	Tor1aip2	ENSMUSG00000050565					Celf6	-0.178686	0.0338591
3.53911	-0.131293	0.116463	24	-1.13515	0.265748	0.877175	28.5576	Fam163a	ENSMUSG00000015484					Fcho1	-0.203156	0.0339075
-0.27594	0.421132	0.326884	24	1.30247	0.203163	0.853598	28.5576	Tdrd5	ENSMUSG00000060985					Ier2	-0.654451	0.0339444
5.14643	0.0792055	0.109683	24	0.745218	0.46223	0.925928	28.5576	Gm2000	ENSMUSG00000078193					Atp6v1d	0.162671	0.0339949
4.94725	-0.110017	0.0808639	24	-1.33953	0.190961	0.845377	28.5576	Soat1	ENSMUSG00000026600					Dtwd1	0.331121	0.0340169
5.14504	0.0145816	0.0783078	24	0.183036	0.856063	0.988031	28.5576	Csnk2a3	ENSMUSG00000101523					Aamp	0.158182	0.0340441
6.52237	-0.0102615	0.135006	24	-0.0801993	0.936639	0.99626	28.5107	Abl2	ENSMUSG00000026596					Ktn1	-0.149783	0.034061
3.11341	-0.059924	0.254529	24	-0.248594	0.805508	0.979966	27.7115	Tor3a	ENSMUSG00000060519					1700028K03Rik	-0.64797	0.0340781
6.53901	0.0803234	0.0566991	24	1.31382	0.199362	0.849971	28.5576	Fam20b	ENSMUSG00000033557					Prkab2	0.154405	0.0340931
5.69288	0.197405	0.0848637	24	2.33444	0.0268211	0.744883	28.5576	Ralgps2	ENSMUSG00000026594					Prc1	-0.579238	0.0341006
-0.256002	0.511825	0.308137	24	1.6626	0.107332	0.809768	28.5576	Angptl1	ENSMUSG00000033544					Gpr52	-0.607955	0.034192
6.7769	0.0365883	0.13301	24	0.290109	0.77383	0.975966	28.5463	Rasal2	ENSMUSG00000070565					Mpi	0.151128	0.034335
3.65772	-0.048978	0.151886	24	-0.335042	0.740042	0.972453	28.5576	2810025M15Rik	ENSMUSG00000049881					Tmem164	-0.262873	0.0343586
2.93517	0.0481073	0.271986	24	0.186815	0.853169	0.988031	27.6529	Cryzl2	ENSMUSG00000033488					Syap1	0.149864	0.0343653
-0.469448	-0.532529	0.320428	24	-1.66481	0.106886	0.809768	28.5576	Sec16b	ENSMUSG00000026589					Rgsl1	-1.00154	0.0344527
6.39385	0.125526	0.0926558	24	1.38158	0.177814	0.839354	28.5576	Brinp2	ENSMUSG00000004031					Pspc1	0.151718	0.0344801
8.2586	0.0877901	0.0893443	24	0.996329	0.327458	0.897829	28.5576	Astn1	ENSMUSG00000026587					Me3	0.248921	0.0345958
-0.417473	0.229518	0.38542	24	0.608281	0.547809	0.944949	28.5576	Pappa2	ENSMUSG00000073530					Ivns1abp	-0.158307	0.0346711
5.47787	0.106066	0.0564095	24	1.72137	0.0960013	0.805876	28.5576	Cop1	ENSMUSG00000040782					Ap3m2	0.151599	0.034689
7.70081	0.0699102	0.149359	24	0.494879	0.624519	0.957348	28.201	Tnr	ENSMUSG00000015829					Rtraf-ps	0.262264	0.0346924
0.687528	0.226253	0.26673	24	0.855785	0.39924	0.91201	28.5576	4930523C07Rik	ENSMUSG00000090394					Gnai1	0.131246	0.0347448
4.69466	0.00886744	0.0874468	24	0.10062	0.920555	0.994696	28.5576	Mrps14	ENSMUSG00000058267					Thra	0.181702	0.0347526
6.11074	-0.0294609	0.0734883	24	-0.39403	0.696486	0.967278	28.5576	Cacybp	ENSMUSG00000014226					Lhx2	0.1628	0.0348781
7.47585	0.176998	0.122241	24	1.51799	0.140011	0.829677	28.5576	Rabgap1l	ENSMUSG00000026721					Chn1	0.252057	0.0349121
1.05247	-0.607955	0.283804	24	-2.22441	0.034192	0.763149	28.5576	Gpr52	ENSMUSG00000118401					Tatdn2	0.141872	0.034916
5.55671	-0.120889	0.120497	24	-1.04755	0.303633	0.892208	28.5576	Rc3h1	ENSMUSG00000040423					Rnf215	-0.21804	0.0349925
3.40593	-0.193639	0.275411	24	-0.741827	0.464495	0.926369	27.4384	Zbtb37	ENSMUSG00000043467					Gm34006	-0.856587	0.0350683
6.39258	0.0367017	0.102233	24	0.370302	0.71389	0.969269	28.5576	Gas5	ENSMUSG00000053332					E530011L22Rik	-0.277635	0.0351093
4.13129	0.0332363	0.0777724	24	0.406994	0.687047	0.965584	28.5576	Dars2	ENSMUSG00000026709					Csf2ra	-0.366301	0.035146
0.422005	-0.114001	0.204175	24	-0.534134	0.597383	0.954669	28.5576	Cenpl	ENSMUSG00000026708					Gpr19	0.185341	0.0351661
4.36646	0.114422	0.0749514	24	1.45335	0.157028	0.83193	28.5576	Klhl20	ENSMUSG00000026705					Rad9b	-0.468577	0.0351754
5.88648	-0.0357976	0.0658485	24	-0.521046	0.606352	0.955135	28.5576	Ankrd45	ENSMUSG00000044835					Haus2	0.159251	0.0352192
7.56658	-0.0663509	0.0620764	24	-1.0145	0.318861	0.895823	28.5576	Prdx6	ENSMUSG00000026701					Zfp629	-0.157878	0.035245
3.10548	-0.0758906	0.09195	24	-0.776917	0.443596	0.920226	28.5576	Gm15429	ENSMUSG00000040323					Igsf9b	-0.549589	0.0352647
5.30412	-0.0585622	0.0783237	24	-0.736489	0.46744	0.92672	28.5576	Suco	ENSMUSG00000040297					Aifm3	-0.365304	0.0353081
3.14821	-0.0535242	0.0763352	24	-0.624653	0.537158	0.942502	28.5576	Pigc	ENSMUSG00000026698					Syt17	0.264561	0.0353764
6.80813	-0.240706	0.117842	24	-2.13551	0.0414279	0.763191	28.5576	Dnm3	ENSMUSG00000040265					Gm32687	-0.251856	0.0354311
3.78521	0.0172652	0.0701449	24	0.223747	0.824547	0.983546	28.5576	Eef1aknmt	ENSMUSG00000026694					Rgs9	-0.365069	0.0354827
6.16759	-0.0611951	0.0711625	24	-0.840162	0.407797	0.916062	28.5576	Vamp4	ENSMUSG00000026696					Pls3	0.202207	0.0354858
4.49864	-0.543675	0.301812	24	-1.87895	0.0713558	0.787326	26.3503	Myoc	ENSMUSG00000026697					Rps6ka1	-0.276363	0.0354997
7.04415	-0.0538907	0.164183	24	-0.346902	0.731274	0.972036	27.8376	Prrc2c	ENSMUSG00000040225					Rbp3	-2.91447	0.035591
2.75407	-0.121731	0.169854	24	-0.74113	0.464666	0.926369	28.5576	Fmo1	ENSMUSG00000040181					Fam173a	-0.19939	0.0356488
0.898544	-0.705484	0.541568	24	-1.37467	0.180342	0.839576	27.4768	Fmo2	ENSMUSG00000040170					Adamts13	1.31546	0.0356585
2.7954	-0.213203	0.178355	24	-1.23849	0.225621	0.861803	28.5576	Prrx1	ENSMUSG00000026586					Slc25a27	-0.186336	0.0357136
3.7767	0.0391402	0.115903	24	0.341525	0.735209	0.972318	28.5576	Gorab	ENSMUSG00000040124					Olfm1	0.216025	0.0357895
2.66457	-0.15465	0.139843	24	-1.10901	0.27668	0.880648	28.5576	Rpsa-ps1	ENSMUSG00000102117					Gm45640	0.791636	0.0358313
-0.490357	0.237307	0.387144	24	0.628161	0.53489	0.94149	28.5576	Mettl11b	ENSMUSG00000040113					Resp18	-0.698937	0.0358345
8.17708	0.10606	0.0739923	24	1.41053	0.169183	0.838334	28.5576	Kifap3	ENSMUSG00000026585					Gm5786	0.22447	0.0358714
4.23835	-0.0676886	0.0623879	24	-0.974527	0.337978	0.900046	28.5576	Scyl3	ENSMUSG00000026584					Fign	-0.809704	0.0359273
-0.578782	0.225012	0.385166	24	0.599466	0.553589	0.945731	28.5576	BC055324	ENSMUSG00000041406					Otub1	0.174021	0.0359603
2.16795	0.326462	0.135411	24	2.35614	0.0255501	0.744883	28.5576	Mettl18	ENSMUSG00000041396					Gm44616	0.775109	0.0359658
3.69246	0.0567731	1.7152	24	0.0335563	0.973501	0.998942	24.6692	F5	ENSMUSG00000026579					Abhd11os	-0.85361	0.0360274
3.67015	0.0585103	0.122721	24	0.48444	0.631769	0.959041	28.5576	Slc19a2	ENSMUSG00000040918					Mrvi1	-1.02968	0.0360328
4.29416	0.0747995	0.0916317	24	0.806898	0.426394	0.917057	28.5576	Ccdc181	ENSMUSG00000026578					Pdcd4	0.181077	0.0360539
4.15854	0.10271	0.0690952	24	1.37378	0.1802	0.839576	28.5576	Blzf1	ENSMUSG00000026577					Aasdhppt	0.174165	0.0360661
3.61705	0.0650814	0.0762361	24	0.787738	0.43734	0.918723	28.5576	Nme7	ENSMUSG00000026575					Stat3	-0.161766	0.0361056
10.6255	0.127955	0.062014	24	1.92898	0.0637249	0.773615	28.5576	Atp1b1	ENSMUSG00000026576					Tnfrsf11a	-0.537685	0.0361252
0.489048	0.0683207	0.297877	24	0.234004	0.816652	0.982682	28.5576	Gm32391	ENSMUSG00000104011					Wdr44	0.216584	0.0362964
0.416022	-0.148892	0.242311	24	-0.61357	0.544356	0.944525	28.5576	Gm20743	ENSMUSG00000104117					Nfam1	-0.827489	0.0363025
-0.898926	0.0570347	0.44539	24	0.131647	0.896187	0.993149	28.5576	Gm37403	ENSMUSG00000103320					Bahd1	0.196799	0.0363167
-0.113332	0.152346	0.176867	24	0.762186	0.452199	0.922872	28.5576	Gm16550	ENSMUSG00000089967					Gm28370	-0.31119	0.0363335
5.17822	-0.159944	0.134441	24	-1.24939	0.221667	0.859157	28.5576	Sft2d2	ENSMUSG00000040848					Gemin2	0.297853	0.036372
5.32633	0.109051	0.0606127	24	1.67392	0.105066	0.809768	28.5576	Tiprl	ENSMUSG00000040843					Inhbb	0.283124	0.0363839
-0.867109	0.0314635	0.440085	24	0.0738354	0.941656	0.996343	28.5576	Gm38190	ENSMUSG00000102302					Elovl4	0.169881	0.036429
5.7143	0.277887	0.191142	24	1.53392	0.136502	0.826551	27.4384	Gpr161	ENSMUSG00000040836					Rasgef1a	0.212103	0.0365284
6.74443	0.169749	0.0675435	24	2.43296	0.0214801	0.744883	28.5576	Dcaf6	ENSMUSG00000026571					Farsb	0.140893	0.0366204
5.86443	0.104713	0.0960096	24	1.11534	0.274002	0.880531	28.5576	Mpc2	ENSMUSG00000026568					Ung	-0.59729	0.0366205
4.28951	-0.172673	0.124252	24	-1.4353	0.162065	0.833346	28.5576	Mpzl1	ENSMUSG00000026566					Tcp1	0.131783	0.0367398
2.15047	-0.492696	0.248737	24	-2.08207	0.0464087	0.763191	28.5576	Rcsd1	ENSMUSG00000040723					Sgpp2	-0.691803	0.0367536
4.81161	-0.0275823	0.0994808	24	-0.281532	0.780332	0.977142	28.5576	Creg1	ENSMUSG00000040713					Npr2	-0.178367	0.0367913
3.65778	-0.28904	0.219654	24	-1.3914	0.175079	0.838617	27.9574	Pou2f1	ENSMUSG00000026565					Gpr37l1	-0.149073	0.0368631
-1.22216	-0.44355	0.534528	24	-0.868901	0.392146	0.91201	28.5576	Dusp27	ENSMUSG00000026564					Trappc5	0.148005	0.0368639
6.99431	-0.113626	0.103027	24	-1.13886	0.264227	0.876901	28.5576	Ildr2	ENSMUSG00000040612					Frat2	0.324978	0.0369757
0.256755	0.139631	0.256622	24	0.537881	0.594827	0.954361	28.5576	Gm15853	ENSMUSG00000103400					Gvin1	-0.414887	0.0370609
3.49038	-0.0343714	0.052802	24	-0.517389	0.608869	0.95549	28.5576	Tada1	ENSMUSG00000026563					Fzr1	0.146389	0.0371115
6.12083	-0.124889	0.116676	24	-1.11741	0.273132	0.880531	28.5576	Pogk	ENSMUSG00000040596					Acp2	0.10314	0.0371364
2.79932	-0.00114043	0.143851	24	-0.00803763	0.993643	0.99995	28.5576	Gm16418	ENSMUSG00000084093					Stk36	-0.573386	0.0372102
2.23674	0.0284623	0.0931767	24	0.27152	0.787945	0.977142	28.5576	Gm6286	ENSMUSG00000086925					Chp2	-0.659922	0.037217
2.68805	-0.0113128	0.162549	24	-0.0713631	0.943606	0.996343	28.5576	Gm16701	ENSMUSG00000097823					Crispld1	0.393158	0.0372256
4.67601	-0.0352506	0.117266	24	-0.310395	0.758515	0.975435	28.5576	Fam78b	ENSMUSG00000060568					Nrip2	-0.249937	0.0372506
0.504119	-0.0219217	0.191382	24	-0.109246	0.913771	0.994696	28.5576	Gm17868	ENSMUSG00000102870					Epb41	-0.262983	0.0373333
4.91308	0.0224798	0.0785002	24	0.280389	0.7812	0.977142	28.5576	Uck2	ENSMUSG00000026558					Slc35e3	0.118897	0.0373383
5.21266	-0.044848	0.0735557	24	-0.592499	0.558179	0.946125	28.5576	Tmco1	ENSMUSG00000052428					Clip4	0.184141	0.0374436
3.58184	1.3537	0.550638	24	2.52934	0.0179727	0.744883	25.4756	Gm25911	ENSMUSG00000088246					Rab11a	0.117568	0.0374443
5.04583	-0.148288	0.0995865	24	-1.51665	0.140349	0.829677	28.5576	Aldh9a1	ENSMUSG00000026687					P2rx1	-1.01218	0.0374618
5.52854	-0.0148475	0.19972	24	-0.0783039	0.938158	0.996261	27.2548	Mgst3	ENSMUSG00000026688					A4galt	-0.619753	0.0374735
0.517207	0.0813415	0.293844	24	0.286649	0.77645	0.976266	28.5576	Rxrg	ENSMUSG00000015843					Nsg2	0.151036	0.0374984
-0.303172	0.114765	1.36197	24	0.0869762	0.931365	0.995386	25.6645	Lmx1a	ENSMUSG00000026686					Gm24245	1.37877	0.0374987
7.16091	-0.0947543	0.0742829	24	-1.25816	0.218522	0.859157	28.5576	Pbx1	ENSMUSG00000052534					Srek1	-0.202993	0.0375142
1.94516	-0.170475	0.224726	24	-0.789801	0.436153	0.918723	28.5576	Nuf2	ENSMUSG00000026683					Pim3	-0.308134	0.0375464
6.19971	-0.369607	0.144397	24	-2.70625	0.0113895	0.744883	28.3738	Rgs5	ENSMUSG00000026678					Fkbp1a	0.22131	0.0376559
7.11307	-0.370995	0.224603	24	-1.73145	0.0948858	0.804567	26.7615	Rgs4	ENSMUSG00000038530					Gm37833	-0.741152	0.0376658
2.46125	0.0518683	0.197951	24	0.271845	0.787697	0.977142	28.5576	Ccdc190	ENSMUSG00000070532					Rragc	0.12841	0.037734
4.4098	0.0262389	0.0845214	24	0.303842	0.763451	0.975581	28.5576	Hsd17b7	ENSMUSG00000026675					Selenow	0.215487	0.0377406
-0.855283	-0.532332	0.457785	24	-1.19654	0.241326	0.869421	28.5576	3110045C21Rik	ENSMUSG00000097503					Dcx	-0.303095	0.0378012
3.15092	-0.156206	0.250131	24	-0.660087	0.514614	0.93628	27.8857	Ddr2	ENSMUSG00000026674					Lef1	-0.806981	0.0378035
5.45505	0.0432811	0.050149	24	0.760253	0.453335	0.922872	28.5576	Uap1	ENSMUSG00000026670					Rnf121	0.149064	0.0379426
8.25253	0.040456	0.0866044	24	0.471639	0.640768	0.959539	28.5576	Uhmk1	ENSMUSG00000026667					Slc37a3	0.156389	0.0379668
-1.55549	0.561761	0.442788	24	1.27014	0.214288	0.859157	28.5576	Gm6345	ENSMUSG00000096964					Scrn1	-0.134986	0.0380066
1.61277	-0.154568	0.259374	24	-0.622103	0.538809	0.942799	28.5576	Gm7694	ENSMUSG00000102752					Nr1h2	-0.215085	0.0380214
6.20667	0.134284	0.158063	24	0.898463	0.376593	0.908323	28.0271	Nos1ap	ENSMUSG00000038473					Insm1	0.268496	0.0380282
0.988745	-0.0486151	0.108908	24	-0.375751	0.709879	0.968633	28.5576	Gm7299	ENSMUSG00000102193					Rem2	0.347974	0.0380491
5.5829	0.258017	0.166262	24	1.6406	0.112102	0.820976	27.917	Olfml2b	ENSMUSG00000038463					Ccdc136	-0.481778	0.0380494
6.71019	0.118859	0.111699	24	1.10739	0.277368	0.880648	28.5576	Atf6	ENSMUSG00000026663					Gm15663	-0.229465	0.0380796
-1.61222	0.0544302	0.584651	24	0.0966042	0.923716	0.995088	28.5576	Gm9929	ENSMUSG00000053925					Mx2	1.26099	0.0381205
2.43879	-0.0192911	0.132766	24	-0.143107	0.887211	0.992934	28.5576	Dusp12	ENSMUSG00000026659					Scara3	-0.251665	0.0381488
-1.48987	0.473302	0.485358	24	0.986562	0.332143	0.89897	28.5576	Fcrlb	ENSMUSG00000070524					Vps53	0.127098	0.0382121
0.296262	-0.0310307	0.183598	24	-0.15875	0.874983	0.991873	28.5576	Gm2962	ENSMUSG00000089838					Napb	0.161612	0.0382565
1.74295	0.209876	0.19118	24	1.11193	0.275441	0.880648	28.5576	Fcgr2b	ENSMUSG00000026656					2810039B14Rik	-0.350052	0.0382883
3.4882	-0.0651101	0.0964543	24	-0.656148	0.516981	0.936982	28.5576	Fcgr3	ENSMUSG00000059498					Ring1	-0.213592	0.0383701
2.24759	-0.342804	0.823699	24	-0.426814	0.673126	0.964044	25.2891	Cfap126	ENSMUSG00000026649					Usp29	-0.235625	0.0383706
6.15051	0.0649664	0.0885412	24	0.74333	0.463354	0.926349	28.5576	Sdhc	ENSMUSG00000058076					Tacr1	-1.25521	0.0384031
6.26732	-0.448856	0.320864	24	-1.44798	0.159649	0.833346	25.8397	Pcp4l1	ENSMUSG00000038370					Psd2	-0.243445	0.0384149
3.19583	-0.0564209	0.119936	24	-0.469648	0.642173	0.959928	28.5576	Tomm40l	ENSMUSG00000005674					Zscan30	-0.533705	0.0384639
-1.27268	-0.375952	0.28908	24	-1.22778	0.229555	0.863748	28.5576	Apoa2	ENSMUSG00000005681					Rora	-0.581416	0.0385603
3.22045	-0.0556316	0.145642	24	-0.392246	0.697788	0.967392	28.5576	Fcer1g	ENSMUSG00000058715					Thg1l	0.25547	0.0385788
7.45055	0.0666738	0.0782213	24	0.848151	0.403407	0.913975	28.5576	Ndufs2	ENSMUSG00000013593					H2-Bl	-1.58755	0.0385935
4.88457	-0.248073	0.257622	24	-1.00832	0.322363	0.895823	26.6652	Adamts4	ENSMUSG00000006403					Ccpg1	0.821442	0.0385969
4.40813	-0.0166016	0.0794163	24	-0.202005	0.841345	0.986306	28.5576	B4galt3	ENSMUSG00000052423					Gm43398	-1.75749	0.038598
3.02446	-0.315348	0.183094	24	-1.79934	0.0825412	0.792179	28.5576	Ppox	ENSMUSG00000062729					Dach1	-0.378774	0.0386069
5.15241	0.0274899	0.0619431	24	0.413959	0.681997	0.964044	28.5576	Usp21	ENSMUSG00000053483					Cfp	-0.563327	0.0387134
5.60829	0.0620444	0.107105	24	0.598497	0.554226	0.945731	28.5576	Ufc1	ENSMUSG00000062963					Mymk	0.945454	0.0387693
2.48658	-0.000688154	0.159459	24	-0.00437813	0.996537	0.99995	28.5576	Rpl27-ps1	ENSMUSG00000079137					Cd59b	-0.884421	0.0387895
-0.196747	-0.111914	0.420009	24	-0.277492	0.783402	0.977142	28.5576	Gm20045	ENSMUSG00000103983					Gm21926	-0.222743	0.0387945
1.64373	-0.221411	0.167506	24	-1.30595	0.201991	0.853598	28.5576	Dedd	ENSMUSG00000013973					Gm4419	0.326105	0.0388664
4.47309	-0.110183	0.0799054	24	-1.33805	0.191438	0.845635	28.5576	Nit1	ENSMUSG00000013997					Wfdc3	-0.750443	0.0391269
5.86204	0.04144	0.0772174	24	0.531401	0.59925	0.954887	28.5576	Pfdn2	ENSMUSG00000006412					Mcu	0.198814	0.0391472
2.04386	-0.192848	0.137376	24	-1.36233	0.183743	0.843535	28.5576	Klhdc9	ENSMUSG00000045259					Prps1	0.163211	0.039168
2.91262	0.0291781	0.124061	24	0.233046	0.817388	0.982682	28.5576	Nectin4	ENSMUSG00000006411					Cnrip1	0.193981	0.0391718
1.51694	0.174027	0.197819	24	0.892064	0.379814	0.909742	28.5576	Arhgap30	ENSMUSG00000048865					Gm37844	-0.985901	0.0392176
5.57154	-0.0353818	0.0704377	24	-0.486987	0.629984	0.958713	28.5576	Usf1	ENSMUSG00000026641					Mcc	-0.223599	0.0392905
3.23776	-0.0810801	0.298426	24	-0.285794	0.777207	0.976362	27.1254	F11r	ENSMUSG00000038235					Usp36	-0.207353	0.0393053
1.35997	0.0964518	0.162632	24	0.577593	0.568066	0.948504	28.5576	Alyref2	ENSMUSG00000060244					Il11ra2	-0.353904	0.0393086
-0.776259	0.0511878	0.335585	24	0.152915	0.879541	0.992296	28.5576	Cd48	ENSMUSG00000015355					Trpm4	-0.243315	0.0393147
1.83293	0.191106	0.176431	24	1.09437	0.282939	0.880648	28.5576	Tma7-ps	ENSMUSG00000059058					Cyp4f13	-0.346189	0.0393806
1.19125	0.230632	0.195426	24	1.1744	0.249937	0.871232	28.5576	Cd84	ENSMUSG00000038147					Prkcg	0.314107	0.0393858
3.90811	-0.109179	0.12975	24	-0.865832	0.393798	0.91201	28.5576	Vangl2	ENSMUSG00000026556					Gm14388	0.341816	0.0393987
1.49639	0.0349533	0.252135	24	0.144005	0.886508	0.992934	28.5576	Nhlh1	ENSMUSG00000051251					Chml	-0.550732	0.0394289
5.7742	0.00109897	0.0648891	24	0.0161686	0.987212	0.99995	28.5576	Ncstn	ENSMUSG00000003458					Acsl6	-0.13096	0.0394351
7.72213	-0.0144716	0.0363603	24	-0.311878	0.757399	0.975435	28.5576	Copa	ENSMUSG00000026553					Slc22a3	-1.05041	0.0394813
6.37668	0.0517346	0.0371714	24	1.10276	0.279336	0.880648	28.5576	Pex19	ENSMUSG00000003464					Dnajc14	0.123221	0.0395359
2.9688	0.0820991	0.0699742	24	1.00004	0.325689	0.896678	28.5576	Gm10171	ENSMUSG00000089803					Srpx2	-1.06858	0.0395709
7.18672	-0.00537475	0.0213359	24	-0.142772	0.887473	0.992934	28.5576	Dcaf8	ENSMUSG00000026554					Pcna	0.145627	0.0395769
9.06728	0.110427	0.0552616	24	1.82602	0.0783205	0.787415	28.5576	Pea15a	ENSMUSG00000013698					Bmx	-0.872141	0.0395866
-0.575377	-0.0482584	0.405195	24	-0.12131	0.904295	0.993712	28.5576	Casq1	ENSMUSG00000007122					Zfp541	0.964758	0.0396349
2.43797	-0.22802	0.220429	24	-1.086	0.286563	0.881251	28.5576	Atp1a4	ENSMUSG00000007107					Tti1	0.156805	0.0396536
7.74005	-0.0176993	0.0958862	24	-0.189006	0.851425	0.988031	28.5576	Igsf8	ENSMUSG00000038034					Brap	0.124171	0.0396688
9.96131	-0.215885	0.077352	24	-2.75004	0.0102265	0.744883	28.5576	Atp1a2	ENSMUSG00000007097					Rhobtb3	-0.203064	0.0397199
6.35118	-0.246208	0.179443	24	-1.44894	0.158634	0.833326	27.5706	Kcnj9	ENSMUSG00000038026					Il11ra2	-0.353904	0.0397645
7.61085	-0.260219	0.0992918	24	-2.69444	0.011681	0.744883	28.5576	Kcnj10	ENSMUSG00000044708					Tmtc2	-0.273321	0.0398379
3.67876	-0.27957	0.083735	24	-3.15848	0.00372885	0.744883	28.5576	Pigm	ENSMUSG00000050229					Gm47484	-1.008	0.0398433
-0.72878	-0.279763	0.41543	24	-0.68857	0.49665	0.933414	28.5576	Slamf9	ENSMUSG00000026548					Plekhn1	-0.235068	0.0398474
1.03798	-0.497009	0.251325	24	-2.0346	0.0512707	0.763191	28.5576	Igsf9	ENSMUSG00000037995					Adra2c	0.249834	0.0399027
3.40345	-0.108211	0.147646	24	-0.754269	0.456863	0.924361	28.5576	Tagln2	ENSMUSG00000026547					Wdr5b	-0.251877	0.0399243
1.79095	-0.157961	0.45815	24	-0.362254	0.719983	0.970264	26.9999	Cfap45	ENSMUSG00000026546					CT010467.1	0.734879	0.0399823
-1.42936	0.920819	0.572875	24	1.66879	0.106087	0.809768	28.5576	Vsig8	ENSMUSG00000049598					Sfxn5	-0.155531	0.0399878
2.51675	0.199022	0.134855	24	1.4648	0.153899	0.83193	28.5576	Dusp23	ENSMUSG00000026544					Unc13c	-0.707523	0.0400438
0.674783	0.0746047	0.146055	24	0.456339	0.651598	0.960883	28.5576	Gm2710	ENSMUSG00000060128					Stard8	-0.376185	0.0401742
4.73891	-0.0450666	0.131397	24	-0.358131	0.722879	0.970895	28.5576	Ackr1	ENSMUSG00000037872					Cfap46	-0.923716	0.0401825
8.76381	0.099989	0.0738929	24	1.32852	0.194527	0.847811	28.5576	Cadm3	ENSMUSG00000005338					Casq2	-0.534297	0.0402033
0.702711	-0.352155	0.263726	24	-1.35492	0.186064	0.844161	28.5576	Aim2	ENSMUSG00000037860					Gm16364	-1.3556	0.0402733
-1.54648	0.101921	0.648607	24	0.166158	0.869211	0.990309	28.3648	Ifi204	ENSMUSG00000073489					P2rx7	-0.222282	0.040334
0.90677	0.282695	0.224589	24	1.26906	0.214667	0.859157	28.5576	Mndal	ENSMUSG00000090272					Ybx2	-0.779734	0.0403653
1.23163	0.424297	0.267806	24	1.65299	0.109286	0.814133	28.5576	Ifi203	ENSMUSG00000039997					Pfkl	0.23863	0.040409
6.57578	-0.0299985	0.0851642	24	-0.355236	0.725023	0.971152	28.5576	Fmn2	ENSMUSG00000028354					Stmn2	0.169073	0.0406195
3.74781	0.0760165	0.134249	24	0.584035	0.563782	0.947074	28.5576	Grem2	ENSMUSG00000050069					Jag1	-0.372916	0.040682
6.2328	0.0613735	0.0877531	24	0.707943	0.484719	0.931409	28.5576	Rgs7	ENSMUSG00000026527					Gm8930	0.54087	0.0407106
6.07264	-0.0427138	0.0687434	24	-0.602543	0.551568	0.945702	28.5576	Fh1	ENSMUSG00000026526					Dnajc28	0.241396	0.0407269
-0.202069	-0.754372	0.668039	24	-1.19259	0.243187	0.86995	27.5834	Opn3	ENSMUSG00000026525					A930004J17Rik	-1.12722	0.0407842
2.90971	-0.550732	0.269035	24	-2.16179	0.0394289	0.763149	27.7013	Chml	ENSMUSG00000078185					Palmd	0.257407	0.0407846
-0.924478	-0.166522	0.30212	24	-0.535717	0.596302	0.954637	28.5576	Exo1	ENSMUSG00000039748					Ciapin1	0.131106	0.0408224
1.78756	-1.37134	0.765752	24	-1.84858	0.0760708	0.787415	25.6675	Pld5	ENSMUSG00000055214					Lfng	-0.332696	0.0408756
-1.27982	0.56498	0.336811	24	1.63416	0.113202	0.821803	28.5576	Rbm8a2	ENSMUSG00000078184					Chat	-2.6199	0.0409011
6.08732	-0.0572412	0.118583	24	-0.504543	0.617751	0.956303	28.5576	Cep170	ENSMUSG00000057335					Zcchc12	-0.489927	0.0409663
-1.97712	0.387693	0.628356	24	0.63786	0.528647	0.939763	28.5576	Gm38104	ENSMUSG00000104154					Gm5207	-0.405992	0.0409881
4.70471	0.117634	0.0769069	24	1.47967	0.14991	0.83193	28.5576	Sdccag8	ENSMUSG00000026504					Gm42664	-1.08721	0.0410793
-1.31315	-0.238942	0.368351	24	-0.636661	0.529416	0.939922	28.5576	Gm15423	ENSMUSG00000087082					Nfyc-ps	0.238706	0.0410936
7.71615	0.151306	0.142303	24	1.12397	0.270433	0.879921	28.4071	Akt3	ENSMUSG00000019699					Gm5639	0.481279	0.0410979
-0.564444	0.252811	0.39806	24	0.649972	0.520905	0.938203	28.5576	Gm26801	ENSMUSG00000097892					Dpyd	0.34698	0.0411246
9.49352	0.182724	0.146364	24	1.31957	0.197516	0.849148	28.4075	Zbtb18	ENSMUSG00000063659					Perm1	-0.421251	0.0411939
5.82815	0.0971495	0.063252	24	1.45876	0.155543	0.83193	28.5576	Adss	ENSMUSG00000015961					Frzb	0.330756	0.0412578
0.824122	0.00040342	0.228496	24	0.00177068	0.9986	0.99995	28.5576	Catspere2	ENSMUSG00000091476					Gm15751	-1.15206	0.0412677
-1.08481	-0.275685	0.419726	24	-0.663025	0.512631	0.935934	28.5576	Gm37313	ENSMUSG00000104097					Stk17b	-0.323178	0.0412692
2.55822	0.0403794	0.10532	24	0.361651	0.720275	0.970264	28.5576	Gm8010	ENSMUSG00000102493					Cxcl12	-0.224452	0.0412883
4.60362	0.0296743	0.070326	24	0.399659	0.692381	0.966793	28.5576	Desi2	ENSMUSG00000026502					Ap3b1	0.129264	0.0413115
-1.0796	-0.26208	0.349615	24	-0.733127	0.469457	0.927132	28.5576	Gm37486	ENSMUSG00000104126					Actg-ps1	0.17127	0.0413164
1.25829	-0.276907	0.26404	24	-1.08725	0.286019	0.880648	28.5576	B230369F24Rik	ENSMUSG00000086350					Dnm3	-0.240706	0.0414279
8.35114	-0.0234285	0.0576685	24	-0.377422	0.708651	0.968517	28.5576	Hnrnpu	ENSMUSG00000039630					Mapk1	0.220027	0.0414337
1.0216	0.217247	0.203314	24	1.06184	0.297208	0.888003	28.5576	Gm38300	ENSMUSG00000104279					Klf6	-0.28707	0.041502
4.05676	-0.136026	0.16677	24	-0.859812	0.397053	0.91201	28.5576	Efcab2	ENSMUSG00000026495					Syne4	-0.998971	0.0415102
4.63433	-0.0197442	0.208855	24	-0.0997786	0.921244	0.994696	27.4983	Kif26b	ENSMUSG00000026494					Grin2d	-0.289435	0.0415341
4.72069	-0.156614	0.0699407	24	-2.12766	0.0421282	0.763191	28.5576	Smyd3	ENSMUSG00000055067					1810062O18Rik	0.701007	0.0415941
2.74563	0.0146708	0.136452	24	0.108037	0.914722	0.994696	28.5576	Gm5561	ENSMUSG00000096474					Mtcl1	-0.260989	0.0416958
3.9404	0.0436619	0.0694196	24	0.576085	0.569071	0.948953	28.5576	Tfb2m	ENSMUSG00000026492					Myh7b	-0.365809	0.041708
5.54626	-0.0538536	0.0828922	24	-0.649225	0.521381	0.938292	28.5576	Cnst	ENSMUSG00000038949					Plekhg1	-0.457505	0.0417788
5.94751	-0.0604614	0.0896525	24	-0.683742	0.499649	0.934043	28.5576	Sccpdh	ENSMUSG00000038936					Clns1a	0.144659	0.0419171
5.53205	0.102193	0.11523	24	0.922249	0.364125	0.907144	28.5576	Ahctf1	ENSMUSG00000026491					Faf1	-0.142385	0.0419249
8.08142	-0.0789146	0.106616	24	-0.766382	0.449738	0.922018	28.5576	Cdc42bpa	ENSMUSG00000026490					Grb2	0.119269	0.0419681
5.74501	0.135136	0.102494	24	1.35734	0.185305	0.844161	28.5576	Coq8a	ENSMUSG00000026489					Smug1	-0.164797	0.0420784
3.82987	0.00301612	0.111437	24	0.0273149	0.978399	0.999569	28.5576	Psen2	ENSMUSG00000010609					Ecel1	-1.15072	0.0421175
2.32209	0.0714535	0.140626	24	0.501852	0.619619	0.956531	28.5576	Gm5069	ENSMUSG00000055676					Smyd3	-0.156614	0.0421282
5.67171	-0.149898	0.170014	24	-0.931824	0.359442	0.90688	27.8279	Itpkb	ENSMUSG00000038855					Cacng8	0.281365	0.0421733
9.27711	0.266477	0.145913	24	1.93053	0.0635788	0.773615	28.4075	Stum	ENSMUSG00000053963					Prpf4	-0.140243	0.0421795
6.69903	0.105539	0.0997689	24	1.08855	0.285455	0.880648	28.5576	Parp1	ENSMUSG00000026496					Fbxl7	0.49352	0.0422041
2.06679	0.00552722	0.164249	24	0.0339086	0.973186	0.998942	28.5576	Lin9	ENSMUSG00000058729					Hddc2	0.24724	0.0422081
5.07849	-0.0571928	0.0708457	24	-0.776786	0.443672	0.920226	28.5576	Acbd3	ENSMUSG00000026499					Btbd10	0.166998	0.0422087
0.068169	-0.199014	0.241021	24	-0.805077	0.427428	0.917057	28.5576	Gm37768	ENSMUSG00000103649					Arap3	-0.263259	0.0422189
6.50054	0.0413074	0.074894	24	0.544699	0.590189	0.953556	28.5576	H3f3a	ENSMUSG00000060743					Gm6937	0.250423	0.0422429
-0.207945	0.394021	0.257924	24	1.48954	0.147307	0.830092	28.5576	H3f3aos	ENSMUSG00000073485					Ier3	-0.500697	0.042345
4.63309	0.073746	0.0784487	24	0.911952	0.369429	0.907782	28.5576	Sde2	ENSMUSG00000038806					Otulinl	0.198063	0.0424346
-0.33611	-0.0409266	0.210851	24	-0.179075	0.859143	0.988485	28.5576	Gm20305	ENSMUSG00000103979					N4bp2l1	-0.178439	0.0424398
0.0303361	0.23104	0.286266	24	0.807341	0.426144	0.917057	28.5576	Lefty2	ENSMUSG00000066652					Nppc	-0.55283	0.0425931
4.70882	-0.0412713	0.122613	24	-0.34952	0.729263	0.972036	28.5576	Pycr2	ENSMUSG00000026520					Gm30400	0.941414	0.0425968
3.64652	0.261348	0.202891	24	1.36233	0.183826	0.843535	28.3311	Lefty1	ENSMUSG00000038793					Frmd5	-0.237735	0.0427722
5.03403	-0.0657219	0.219764	24	-0.314274	0.755725	0.975413	27.0394	Tmem63a	ENSMUSG00000026519					Cnih2	0.273832	0.0427727
4.97717	0.0988863	0.191414	24	0.545633	0.589693	0.953381	27.6538	Ephx1	ENSMUSG00000038776					Tfpt	0.210359	0.0428541
4.71748	-0.0901067	0.137799	24	-0.6851	0.498805	0.933529	28.5576	Nvl	ENSMUSG00000026516					Glrx5	0.232496	0.0429466
5.02819	-0.00952674	0.0678301	24	-0.133616	0.894643	0.993121	28.5576	Cnih4	ENSMUSG00000062169					Usp46	0.183914	0.0429746
7.1224	0.119422	0.0901583	24	1.34656	0.188712	0.844161	28.5576	Wdr26	ENSMUSG00000038733					Wasf2	-0.278986	0.043019
3.27699	0.0802132	0.1066	24	0.738023	0.466522	0.926369	28.5576	Rpl35a-ps2	ENSMUSG00000081214					Ofd1	-0.226511	0.0430588
6.0276	0.211463	0.113934	24	1.9329	0.06322	0.773615	28.5576	Cnih3	ENSMUSG00000026514					Ptbp2	0.16386	0.0430697
0.327198	-0.689559	0.691417	24	-1.04788	0.303985	0.892373	27.0033	Ccdc121	ENSMUSG00000050625					Gps1	0.132763	0.0431722
-0.272045	-0.442794	0.418307	24	-1.09317	0.283456	0.880648	28.5576	Dnah14	ENSMUSG00000047369					Kcnj8	-0.541944	0.0432237
3.04214	-0.310076	0.138242	24	-2.2615	0.0315244	0.762383	28.5576	Lbr	ENSMUSG00000004880					Gm8399	0.139484	0.0432705
7.42483	-0.0367769	0.0807307	24	-0.45567	0.652074	0.960883	28.5576	Enah	ENSMUSG00000022995					Gm12241	-1.34699	0.0432892
5.73994	0.131237	0.0747782	24	1.7251	0.0953169	0.804933	28.5576	Srp9	ENSMUSG00000026511					9130213A22Rik	0.467324	0.0433292
6.34626	0.0756901	0.0896698	24	0.857083	0.398535	0.91201	28.5576	Degs1	ENSMUSG00000038633					Rps12-ps1	0.478919	0.0433703
2.05862	-0.371801	0.381431	24	-1.02535	0.314255	0.894107	27.1254	1700047M11Rik	ENSMUSG00000100147					Slc17a6	-1.62085	0.0433917
5.54814	0.0295348	0.0748544	24	0.386925	0.70168	0.967392	28.5576	Fbxo28	ENSMUSG00000047539					Obsl1	-0.229793	0.0434082
5.25666	-0.0817567	0.0755898	24	-1.05865	0.298631	0.889086	28.5576	Trp53bp2	ENSMUSG00000026510					Plppr2	0.261483	0.0434226
5.82459	-0.0629921	0.0700202	24	-0.873901	0.389462	0.911576	28.5576	Capn2	ENSMUSG00000026509					H1f3	0.943688	0.0434242
-0.50362	0.387508	0.289594	24	1.31643	0.198499	0.849315	28.5576	Gm37885	ENSMUSG00000102234					Thsd4	0.331931	0.0435531
2.21223	-0.227816	0.151526	24	-1.5028	0.14387	0.829677	28.5576	Gm37069	ENSMUSG00000104415					Peak1	0.251713	0.0436057
7.38082	0.111047	0.0798721	24	1.3883	0.175782	0.838617	28.5576	Susd4	ENSMUSG00000038576					Homer3	0.294726	0.0436326
2.14787	-0.0303443	0.181882	24	-0.170678	0.86568	0.989286	28.5576	Disp1	ENSMUSG00000030768					Mir99ahg	0.441057	0.0437023
1.05046	0.12408	0.139242	24	0.811053	0.424044	0.917057	28.5576	BC085271	ENSMUSG00000102478					Gm12366	0.196914	0.0437219
5.63912	-0.00365858	0.0548757	24	-0.0606964	0.952024	0.996343	28.5576	Brox	ENSMUSG00000046836					Dhrs7b	0.182087	0.0438443
5.3826	0.0737873	0.0510026	24	1.2799	0.210879	0.859157	28.5576	Aida	ENSMUSG00000042901					Krt2	0.731388	0.0438698
6.81893	0.0485692	0.0646018	24	0.720742	0.476927	0.928242	28.5576	Mia3	ENSMUSG00000056050					Mical1	-0.297109	0.0439382
2.60264	-0.154517	0.129372	24	-1.1795	0.247934	0.870947	28.5576	Taf1a	ENSMUSG00000072258					Tnfaip2	-0.587051	0.0440478
2.62858	-0.188629	0.189819	24	-1.03238	0.310559	0.893287	28.5576	Dusp10	ENSMUSG00000039384					Gprin1	0.198682	0.0440511
0.84258	0.155029	0.11139	24	1.15301	0.258468	0.875126	28.5576	Gm38358	ENSMUSG00000103314					Il17d	-0.303107	0.044182
-1.06416	-0.64602	0.441188	24	-1.50389	0.14359	0.829677	28.5576	Hlx	ENSMUSG00000039377					Otub2	0.244724	0.0442108
-2.26947	-0.949296	0.949507	24	-1.05716	0.299413	0.889086	28.1907	Mtarc1	ENSMUSG00000026621					Pofut1	-0.200852	0.0442357
5.00263	-0.0426898	0.127952	24	-0.348536	0.729994	0.972036	28.5576	Mtarc2	ENSMUSG00000073481					Flicr	0.959212	0.0442668
4.15009	-0.547523	0.375918	24	-1.51189	0.142608	0.829677	26.0304	C130074G19Rik	ENSMUSG00000039349					Amn1	-0.225221	0.0442775
5.73582	-0.0551758	0.102253	24	-0.555319	0.583001	0.953049	28.5576	Mark1	ENSMUSG00000026620					Gm46577	0.442636	0.0443246
5.78948	0.0545947	0.0787761	24	0.688085	0.496951	0.933414	28.5576	Rab3gap2	ENSMUSG00000039318					Col9a2	-0.54817	0.0443817
5.68397	0.0248247	0.0476924	24	0.452885	0.654054	0.960883	28.5576	Iars2	ENSMUSG00000026618					Ankrd34c	-1.02409	0.0444299
-0.956859	-0.314046	0.274066	24	-1.07665	0.290648	0.883299	28.5576	Gm37785	ENSMUSG00000102526					Lrrc2	-0.410529	0.0445582
5.84367	0.099655	0.0567671	24	1.61903	0.116433	0.825599	28.5576	Bpnt1	ENSMUSG00000026617					Fblim1	-0.586175	0.0445588
6.46029	-0.0426066	0.0581715	24	-0.683826	0.499596	0.934043	28.5576	Eprs	ENSMUSG00000026615					Prkag2	0.176139	0.0445867
-1.44303	-0.14161	0.461083	24	-0.306668	0.761321	0.975581	28.5576	9630028B13Rik	ENSMUSG00000051295					Mrpl1	0.186242	0.0445981
1.71062	0.063664	0.173113	24	0.368208	0.715433	0.969269	28.5576	Gm2061	ENSMUSG00000097615					Fabp7	-0.472222	0.0446331
3.90914	-0.118547	0.119409	24	-1.01364	0.319266	0.895823	28.5576	Slc30a10	ENSMUSG00000026614					Ppp1r26	-0.269578	0.0446463
2.39846	0.350278	0.118375	24	2.84337	0.00816041	0.744883	28.5576	Lyplal1	ENSMUSG00000039246					Rae1	0.166208	0.0446918
5.87971	0.368791	0.18833	24	2.06621	0.0483639	0.763191	27.4465	Tgfb2	ENSMUSG00000039239					Panct2	0.441864	0.0447056
2.69434	-0.0586916	0.129477	24	-0.448991	0.656827	0.960883	28.5576	Rrp15	ENSMUSG00000001305					Gm6158	0.217642	0.0447478
-0.624585	0.234832	0.653328	24	0.379998	0.706822	0.968253	27.9271	Spata17	ENSMUSG00000026611					Gm6478	0.343235	0.0447584
3.90239	-0.0110463	0.108883	24	-0.102172	0.919334	0.994696	28.5576	Gpatch2	ENSMUSG00000039210					Dipk1a	0.195425	0.045002
0.677792	0.105445	0.238251	24	0.444627	0.659941	0.961732	28.5576	Gm37254	ENSMUSG00000104394					Gm13082	0.364397	0.0450034
4.28551	-0.208889	0.196735	24	-1.12229	0.271311	0.880438	27.8807	Esrrg	ENSMUSG00000026610					Gm4766	0.831178	0.045031
6.33912	0.130108	0.0502465	24	2.31363	0.0280932	0.744883	28.5576	Kctd3	ENSMUSG00000026608					Whamm	0.242962	0.0450604
5.74786	0.0329328	0.0855133	24	0.387085	0.701563	0.967392	28.5576	Kcnk2	ENSMUSG00000037624					Shox2	-3.07562	0.0450683
1.57523	0.351935	0.145466	24	2.32018	0.0276872	0.744883	28.5576	Pdcd5-ps	ENSMUSG00000102824					Tbc1d4	-0.329838	0.0450972
-0.395174	-0.198686	0.331446	24	-0.603004	0.551265	0.945702	28.5576	A430027H14Rik	ENSMUSG00000104507					Hivep1	-0.533759	0.045134
0.317221	-0.298632	0.32429	24	-0.951074	0.349548	0.904825	28.5576	Cenpf	ENSMUSG00000026605					Akirin2	0.138623	0.0451856
3.48065	0.0910819	0.211419	24	0.455511	0.652231	0.960883	28.1936	Ptpn14	ENSMUSG00000026604					Acsl4	0.193139	0.0452265
-0.415955	-1.63514	0.590172	24	-2.92513	0.00669159	0.744883	28.4685	Gm37422	ENSMUSG00000104435					Copb1	0.0891582	0.0453007
4.52979	0.0645321	0.080316	24	0.783263	0.439921	0.918893	28.5576	Smyd2	ENSMUSG00000026603					Adcy4	-0.480655	0.0453038
7.12605	0.0947599	0.209804	24	0.474457	0.638994	0.959456	26.9657	Prox1	ENSMUSG00000010175					Prnp	0.145089	0.0453184
2.45663	0.261245	0.21116	24	1.29253	0.206535	0.856752	28.5576	Prox1os	ENSMUSG00000079045					Srsf12	0.16794	0.0453878
5.29868	0.0320998	0.0820144	24	0.389246	0.699981	0.967392	28.5576	Rps6kc1	ENSMUSG00000089872					Actn2	0.338825	0.0455537
5.49197	0.0694827	0.0447336	24	1.31298	0.199643	0.849971	28.5576	Angel2	ENSMUSG00000026634					Dnhd1	-0.632636	0.0455749
1.22526	-0.742259	0.308491	24	-2.52558	0.0173664	0.744883	28.5576	Vash2	ENSMUSG00000037568					Cops3	0.148138	0.0455766
3.18289	-0.124673	0.130978	24	-0.960749	0.344743	0.902298	28.5576	Flvcr1	ENSMUSG00000066595					1700019D03Rik	-0.335887	0.0456624
2.36041	-0.23963	0.169126	24	-1.4448	0.159399	0.833346	28.5576	Tatdn3	ENSMUSG00000026632					Syt3	0.174676	0.0456652
-0.189108	0.0125838	0.340134	24	0.0375086	0.97034	0.998016	28.5576	Nsl1	ENSMUSG00000062510					Abhd17c	0.226928	0.0456881
-0.709776	-0.357618	0.348343	24	-1.02388	0.314486	0.894277	28.5576	Batf3	ENSMUSG00000026630					Gm4977	0.196351	0.0458187
-0.0124373	-0.188348	0.337415	24	-0.576556	0.568756	0.948862	28.5576	Atf3	ENSMUSG00000026628					Zdhhc14	0.158094	0.0458417
0.685617	-0.130771	0.27769	24	-0.483102	0.632706	0.959424	28.5576	D730003I15Rik	ENSMUSG00000073478					Fbrs	-0.145857	0.0458451
-1.67059	0.14016	0.559306	24	0.259123	0.797399	0.978774	28.5576	Gm37168	ENSMUSG00000103174					Gm37494	-0.295701	0.0458476
4.98177	-0.0693693	0.127813	24	-0.567107	0.575072	0.950162	28.5576	Nenf	ENSMUSG00000037499					Shisa8	-0.734465	0.0458611
2.88184	-0.0653762	0.1008	24	-0.617834	0.541581	0.943651	28.5576	Pacc1	ENSMUSG00000026627					Fam193b	-0.374672	0.0459233
6.044	0.11825	0.0539218	24	1.99952	0.0551471	0.763191	28.5576	Ppp2r5a	ENSMUSG00000026626					Neurod6	0.340914	0.0459289
-1.33056	-0.215176	0.425595	24	-0.508879	0.614746	0.956134	28.5576	Gm32200	ENSMUSG00000103114					Arhgef40	-0.265848	0.0459849
1.01557	-0.263159	0.403154	24	-0.690312	0.495663	0.933381	28.087	Dtl	ENSMUSG00000037474					Il4ra	-0.483649	0.0460448
4.23885	-0.0768411	0.118259	24	-0.665933	0.510798	0.935934	28.5576	Ints7	ENSMUSG00000037461					Bcan	-0.166797	0.0461179
7.40952	-0.00962878	0.117992	24	-0.085317	0.932605	0.995742	28.5576	Lpgat1	ENSMUSG00000026623					Spin4	-0.719977	0.0461438
-0.21369	-0.164375	0.274353	24	-0.587051	0.561782	0.946627	28.5576	Nek2	ENSMUSG00000026622					Gorasp2	0.137393	0.0462193
0.186512	-0.509564	0.337189	24	-1.55105	0.131902	0.825599	28.5576	1700034H15Rik	ENSMUSG00000055833					Rnf168	0.114982	0.0462332
5.19243	-0.175592	0.0699556	24	-2.4106	0.0225989	0.744883	28.5576	Slc30a1	ENSMUSG00000037434					Npr3	0.435332	0.0462548
0.787172	-0.343673	0.955349	24	-0.371639	0.713206	0.969269	25.7166	Rd3	ENSMUSG00000049353					2810032G03Rik	0.195702	0.0462922
-0.0525058	-0.385046	0.398051	24	-1.00787	0.321983	0.895823	28.5576	Traf5	ENSMUSG00000026637					Rcsd1	-0.492696	0.0464087
4.50443	0.104145	0.110629	24	0.963006	0.343629	0.90176	28.5576	Gstp-ps	ENSMUSG00000103653					Abi1	0.191422	0.0464573
3.96419	0.0625226	0.119565	24	0.532862	0.598251	0.954754	28.5576	Rcor3	ENSMUSG00000037395					Prpsap2	0.147433	0.0465318
1.99658	0.19074	0.2019	24	0.973035	0.338706	0.900046	28.5576	Gm10516	ENSMUSG00000097316					Tubb2a	0.181793	0.0465796
5.94664	0.0806966	0.091622	24	0.895584	0.377962	0.908889	28.5576	Kcnh1	ENSMUSG00000058248					Galnt18	0.212488	0.0466372
-0.312334	-0.821606	0.348093	24	-2.38946	0.0237056	0.744883	28.5576	Hhat	ENSMUSG00000037375					Abcd1	-0.197485	0.0466902
4.76789	0.0581289	0.142921	24	0.42727	0.672387	0.964044	28.5576	Sertad4	ENSMUSG00000016262					Susd2	-0.755604	0.0468064
4.65321	0.033419	0.149811	24	0.234924	0.815944	0.982682	28.5576	Syt14	ENSMUSG00000016200					Tmem184c	0.123311	0.0468107
3.91194	0.0901182	0.104959	24	0.860039	0.396931	0.91201	28.5576	Utp25	ENSMUSG00000016181					Slc9a3r2	-0.221142	0.0468159
-0.302645	-0.889566	0.385456	24	-2.35788	0.0254507	0.744883	28.5576	Irf6	ENSMUSG00000026638					Lrrc47	0.145184	0.0468316
2.2936	0.100785	0.119925	24	0.803721	0.428198	0.917057	28.5576	A130010J15Rik	ENSMUSG00000079144					Vwa5b2	-0.474269	0.0468453
-1.00185	-0.0055328	0.404389	24	-0.0138756	0.989026	0.99995	28.5576	Traf3ip3	ENSMUSG00000037318					Thada	-0.196759	0.0468871
0.658967	0.0184319	0.19147	24	0.0936099	0.926073	0.995312	28.5576	Lamb3	ENSMUSG00000026639					Col5a1	-1.06551	0.046909
5.25517	0.0808734	0.153359	24	0.557705	0.581428	0.952498	28.3166	Hsd11b1	ENSMUSG00000016194					Npy2r	0.506511	0.0469221
2.15581	-0.101338	0.125502	24	-0.780456	0.441544	0.919609	28.5576	G0s2	ENSMUSG00000009633					Manf	0.169102	0.0469441
-0.348118	-0.205875	0.269171	24	-0.747219	0.46104	0.925228	28.5576	Gm37691	ENSMUSG00000104348					Fstl1	-0.159267	0.0469844
4.32718	0.114775	0.184799	24	0.656837	0.516638	0.936787	28.0541	Camk1g	ENSMUSG00000016179					Zfhx3	-0.7232	0.0470516
6.90541	0.0937669	0.147459	24	0.672369	0.506812	0.934569	28.2477	Plxna2	ENSMUSG00000026640					Prdm8	0.322527	0.0470701
5.55891	-0.151324	0.204162	24	-0.779901	0.442194	0.919649	27.1557	Cd34	ENSMUSG00000016494					Trpv2	-0.181555	0.0470742
-1.4099	-1.13537	0.56654	24	-2.07275	0.04733	0.763191	28.5576	Gm16897	ENSMUSG00000097325					Rims3	-1.04242	0.0471673
2.56991	-0.755196	0.387249	24	-2.04653	0.050606	0.763191	26.8611	A330023F24Rik	ENSMUSG00000096929					Heatr3	0.1704	0.0472497
0.428922	-0.369262	0.437248	24	-0.886162	0.382932	0.909742	28.5576	Cd46	ENSMUSG00000016493					Sap18	0.143792	0.047319
4.02308	-0.0162107	0.0991925	24	-0.162705	0.871897	0.991135	28.5576	Cr1l	ENSMUSG00000016481					Gm16897	-1.13537	0.04733
6.46139	0.0472455	0.0752064	24	0.620778	0.539669	0.943237	28.5576	Fam171a1	ENSMUSG00000050530					Phf1	-0.19115	0.0473536
6.28909	0.00408568	0.056852	24	0.0666259	0.947344	0.996343	28.5576	Nmt2	ENSMUSG00000026643					Erc2	0.271984	0.0473948
2.27019	0.260396	0.155241	24	1.68258	0.10336	0.809768	28.5576	Rpp38	ENSMUSG00000049950					4933421O10Rik	-0.337858	0.0474097
0.906981	0.167441	0.441103	24	0.401239	0.691302	0.966404	27.8922	Meig1	ENSMUSG00000026650					Adam8	-1.02636	0.0474864
2.46081	-0.0945003	0.148866	24	-0.636943	0.529235	0.939922	28.5576	Dclre1c	ENSMUSG00000026648					Appl2	-0.256911	0.0474903
2.0244	0.139024	0.134534	24	0.999702	0.325851	0.896678	28.5576	Suv39h2	ENSMUSG00000026646					Slc35c1	-0.164532	0.0475355
4.53899	0.00111618	0.0713753	24	0.0147885	0.988304	0.99995	28.5576	Hspa14	ENSMUSG00000109865					Ccnyl1	-0.180221	0.0476163
1.41253	0.0303861	0.157504	24	0.186527	0.853351	0.988031	28.5576	Gm45902	ENSMUSG00000051396					Gm2164	1.04906	0.047629
0.617334	0.0270548	0.222796	24	0.119921	0.905385	0.993775	28.5576	Cdnf	ENSMUSG00000039496					Mob3c	-0.335559	0.0476295
-0.0680478	-0.344793	0.221171	24	-1.47997	0.14983	0.83193	28.5576	Gm13182	ENSMUSG00000082580					Eps15	0.132343	0.0476489
4.10385	0.00131606	0.125428	24	0.0107986	0.991459	0.99995	28.5576	Fam107b	ENSMUSG00000026655					Gm10241	0.179867	0.0477167
-0.928953	-0.281272	0.343034	24	-0.811952	0.423536	0.917057	28.5576	Gm13181	ENSMUSG00000081070					Arpc5l	0.162689	0.047719
5.60339	-0.0760845	0.0909827	24	-0.847984	0.403498	0.913975	28.5576	Frmd4a	ENSMUSG00000026657					Aoc2	-0.484306	0.047761
5.35805	-0.0113807	0.0549383	24	-0.187437	0.852644	0.988031	28.5576	Prpf18	ENSMUSG00000039449					Trank1	-0.461685	0.0477666
0.836838	-0.706849	0.301859	24	-2.43407	0.0214257	0.744883	28.5576	Bend7	ENSMUSG00000048186					Txnl4b	0.201686	0.0477749
4.66587	0.0301324	0.0816929	24	0.361406	0.720456	0.970264	28.5576	Sephs1	ENSMUSG00000026662					Sh3bp5	0.242338	0.0478648
6.31248	-0.0628738	0.0893692	24	-0.714009	0.481017	0.929206	28.5576	Phyh	ENSMUSG00000026664					Sephs2	0.161603	0.0478893
2.50185	-0.0179953	0.125129	24	-0.14088	0.888954	0.992934	28.5576	Gm13192	ENSMUSG00000069188					Nol10	0.143262	0.0479631
0.294099	0.198144	0.505387	24	0.414663	0.681544	0.964044	28.0454	Ucma	ENSMUSG00000026668					Nop16	0.222071	0.0479931
-1.38763	0.0561291	0.387798	24	0.144848	0.885848	0.992934	28.5576	Mcm10	ENSMUSG00000026669					Gm4852	0.210873	0.0480379
3.71562	-0.167644	0.121781	24	-1.4009	0.172016	0.838617	28.5576	Optn	ENSMUSG00000026672					Mllt11	0.147706	0.0480478
4.40918	0.245493	0.215138	24	1.20512	0.238393	0.867868	27.5834	Ccdc3	ENSMUSG00000026676					Edil3	-0.178471	0.0480655
8.21466	0.254347	0.134888	24	1.98928	0.05633	0.763191	28.5447	Camk1d	ENSMUSG00000039145					Kcnh4	-0.600908	0.0480733
5.72712	0.0474137	0.055452	24	0.782666	0.440266	0.919057	28.5576	Cdc123	ENSMUSG00000039128					Atp8b2	-0.190893	0.0481009
3.66096	0.0266842	0.0758415	24	0.324249	0.748112	0.973908	28.5576	Nudt5	ENSMUSG00000025817					Top3a	-0.28034	0.0481292
4.3595	0.0354403	0.0838426	24	0.412849	0.6828	0.964584	28.5576	Sec61a2	ENSMUSG00000025816					Irs4	-2.12163	0.048149
1.92842	-0.0602733	0.214546	24	-0.28942	0.774351	0.975966	28.5576	Dhtkd1	ENSMUSG00000025815					Ccnh	0.147453	0.0481752
5.92588	0.0986031	0.0723279	24	1.33407	0.192723	0.846805	28.5576	Upf2	ENSMUSG00000043241					Pabpc4l	0.967559	0.0482316
0.62616	-0.552977	0.235875	24	-2.35014	0.0258961	0.744883	28.5576	Proser2	ENSMUSG00000045319					Hhip	-0.648688	0.0482455
0.0203509	-0.0127805	0.527826	24	-0.0255818	0.97977	0.999712	28.4368	Echdc3	ENSMUSG00000039063					Gpc1	0.181688	0.0482528
4.49763	-0.0811598	0.163047	24	-0.525852	0.603066	0.955053	28.4502	Usp6nl	ENSMUSG00000039046					Pdia5	0.482048	0.0482638
8.7015	0.0908051	0.127344	24	0.749003	0.459981	0.924996	28.5576	Celf2	ENSMUSG00000002107					Ltbp4	-0.262682	0.0482842
-0.29029	0.608538	0.620293	24	1.03757	0.308348	0.893287	28.0043	Gm26315	ENSMUSG00000065824					Ntng1	-0.449186	0.0483211
1.20627	-0.101395	0.196744	24	-0.514618	0.61078	0.95582	28.5576	Gm13217	ENSMUSG00000082953					Zfp867	-0.215189	0.0483305
4.0643	0.0111902	0.111438	24	0.101723	0.919687	0.994696	28.5576	Taf3	ENSMUSG00000025782					Tgfb2	0.368791	0.0483639
7.72077	0.131788	0.0846121	24	1.56858	0.12776	0.825599	28.5576	Atp5c1	ENSMUSG00000025781					Rassf3	-0.533678	0.0483951
2.71668	-0.0813729	0.134914	24	-0.603821	0.55073	0.945445	28.5576	Kin	ENSMUSG00000037262					Camkv	0.204744	0.0484082
1.74769	-0.546099	0.472849	24	-1.21323	0.235558	0.865496	26.9824	Itih2	ENSMUSG00000037254					Cnot8	0.128351	0.048641
5.14585	-0.0520589	0.164938	24	-0.333815	0.740992	0.97264	28.1634	Itih5	ENSMUSG00000025780					Pcdh18	-0.465556	0.0487328
1.3243	0.456043	0.268781	24	1.76652	0.0879968	0.799086	28.5576	Sfmbt2	ENSMUSG00000061186					Cpne8	0.245786	0.0487664
-0.771518	-0.123875	0.248457	24	-0.461625	0.647847	0.960883	28.5576	Gm13294	ENSMUSG00000083900					Neurl3	-0.645089	0.0487899
4.19201	-0.505717	0.452366	24	-1.15092	0.260437	0.875126	25.5122	Prkcq	ENSMUSG00000026778					Tbc1d7	0.242721	0.0488013
0.687222	-0.0749059	0.365872	24	-0.215315	0.831052	0.984086	28.5576	Gm13293	ENSMUSG00000086006					Mir124-2hg	-0.600307	0.0488137
4.24625	0.0549225	0.0853917	24	0.627361	0.535407	0.941789	28.5576	Gm13292	ENSMUSG00000082424					Gm9836	0.197617	0.0489679
5.13158	0.114741	0.105956	24	1.11357	0.274747	0.880531	28.5576	Pfkfb3	ENSMUSG00000026773					Ltk	-0.295412	0.0489766
5.22698	-0.0362793	0.0621672	24	-0.545298	0.589783	0.953381	28.5576	Rbm17	ENSMUSG00000037197					Dph7	0.186412	0.0489818
1.08174	-0.380944	0.212898	24	-1.78728	0.0845109	0.794392	28.5576	Il15ra	ENSMUSG00000023206					Strap	0.131169	0.0489827
5.588	-0.0609903	0.0698044	24	-0.846009	0.404581	0.914823	28.5576	Fbh1	ENSMUSG00000058594					Sv2b	0.231132	0.0490244
2.96266	-0.263554	0.174887	24	-1.56539	0.128507	0.825599	28.5576	Ankrd16	ENSMUSG00000047909					Tafa1	0.310803	0.0490502
3.64973	0.0345597	0.170583	24	0.212714	0.833061	0.984212	28.5576	Itga8	ENSMUSG00000026768					1110051M20Rik	0.165961	0.0490568
1.56387	0.292651	0.238099	24	1.27315	0.213232	0.859157	28.5576	E030013I19Rik	ENSMUSG00000086843					Gbp5	-0.471195	0.0490667
6.01746	0.18263	0.114183	24	1.66581	0.106684	0.809768	28.5576	Mindy3	ENSMUSG00000026767					Lsm8	0.23906	0.0490679
7.22002	0.115425	0.140226	24	0.869799	0.391695	0.91201	28.4289	Pter	ENSMUSG00000026730					Cers4	-0.15845	0.0490829
5.79718	0.159126	0.163486	24	1.02913	0.312244	0.893946	27.9446	C1ql3	ENSMUSG00000049630					Ganc	-0.266697	0.0492304
-0.116403	-0.57453	0.395876	24	-1.49744	0.14525	0.829877	28.5576	Gm37824	ENSMUSG00000104459					Neurod2	0.235647	0.0492576
-1.04249	-0.797083	0.301501	24	-2.54351	0.0166592	0.744883	28.5576	Gm37811	ENSMUSG00000102900					Tnfrsf21	0.214508	0.0493239
4.53895	0.00681336	0.07703	24	0.085363	0.932569	0.995742	28.5576	Rsu1	ENSMUSG00000026727					Mrpl51	0.166451	0.0493275
-0.896575	-1.63809	0.724506	24	-2.38812	0.0239847	0.744883	27.7589	Cubn	ENSMUSG00000026726					Polr3e	-0.15891	0.0494102
2.26776	-0.251788	0.170187	24	-1.49843	0.144996	0.829677	28.5576	Trdmt1	ENSMUSG00000026723					Tube1	-0.330553	0.0494526
5.77238	-0.153206	0.2087	24	-0.771335	0.447201	0.921149	27.0252	Vim	ENSMUSG00000026728					A930007A09Rik	-0.40197	0.0495018
3.11771	0.0953465	0.203903	24	0.49274	0.625964	0.95744	28.5576	St8sia6	ENSMUSG00000003418					Adgrl4	-0.343774	0.0495029
1.99314	0.167431	0.164094	24	1.02648	0.313283	0.893946	28.5576	Hacd1	ENSMUSG00000063275					Vps35	0.13087	0.0495622
-0.538527	-0.696429	0.38579	24	-1.83839	0.0764267	0.787415	28.5576	D930036K23Rik	ENSMUSG00000102553					Rnaset2b	0.587677	0.0496126
6.01415	0.0600032	0.0634528	24	0.900445	0.375415	0.907898	28.5576	Stam	ENSMUSG00000026718					Prr5	-0.373123	0.0496555
1.89091	-0.0455179	0.171542	24	-0.266649	0.791655	0.977635	28.5576	Gm37499	ENSMUSG00000103901					Rdh14	0.189863	0.0496707
-0.330313	0.250845	0.17931	24	1.22483	0.230648	0.864412	28.5576	Gm13320	ENSMUSG00000083545					C1qtnf9	-0.845031	0.049923
1.43609	-0.185634	0.324131	24	-0.604285	0.550433	0.945445	28.5125	Mrc1	ENSMUSG00000026712					Wsb1	-0.427375	0.049992
5.73283	-0.0924219	0.140912	24	-0.692541	0.494212	0.933238	28.4532	Slc39a12	ENSMUSG00000036949
5.86064	0.0958092	0.0963784	24	1.01657	0.317892	0.895823	28.5576	Cacnb2	ENSMUSG00000057914
-0.606814	0.187903	0.322687	24	0.580469	0.566151	0.94805	28.5576	Gm13268	ENSMUSG00000070271
1.07523	-0.136007	0.146155	24	-0.856023	0.399111	0.91201	28.5576	Gm13316	ENSMUSG00000085281
2.19756	0.0968452	0.128595	24	0.731866	0.470214	0.927298	28.5576	Nsun6	ENSMUSG00000026707
4.72603	0.160173	0.130185	24	1.28334	0.20969	0.859157	28.5576	Arl5b	ENSMUSG00000017418
-0.701995	0.171659	0.294091	24	0.565852	0.575914	0.95031	28.5576	Gm13313	ENSMUSG00000083860
0.439025	0.263636	0.174438	24	1.39738	0.173061	0.838617	28.5576	Gm13365	ENSMUSG00000082632
5.25346	-0.16572	0.11207	24	-1.53065	0.136859	0.826551	28.5576	Plxdc2	ENSMUSG00000026748
6.92886	0.0712672	0.120042	24	0.621622	0.539122	0.943026	28.5576	Nebl	ENSMUSG00000053702
2.50888	0.218204	0.130169	24	1.66057	0.107742	0.809969	28.5576	A930004D18Rik	ENSMUSG00000054057
4.21011	0.111973	0.0862012	24	1.26943	0.214537	0.859157	28.5576	Skida1	ENSMUSG00000054074
4.39703	-0.007329	0.0794361	24	-0.0890014	0.929702	0.995312	28.5576	Mllt10	ENSMUSG00000026743
4.30537	-0.0981263	0.0925529	24	-1.05071	0.302203	0.891519	28.5576	Dnajc1	ENSMUSG00000026740
5.62911	0.0843916	0.0878013	24	0.969823	0.340277	0.900372	28.5576	Commd3	ENSMUSG00000051154
5.77145	0.11126	0.0688936	24	1.56195	0.129314	0.825599	28.5576	Bmi1	ENSMUSG00000026739
0.599072	0.143789	0.238294	24	0.602565	0.551554	0.945702	28.5576	Spag6	ENSMUSG00000037708
-0.255983	-0.244315	0.45685	24	-0.561339	0.578945	0.951319	28.5576	Carlr	ENSMUSG00000097638
6.82532	0.0307943	0.0764218	24	0.399489	0.692505	0.966793	28.5576	Pip4k2a	ENSMUSG00000026737
-0.767392	-0.425633	0.394838	24	-1.09689	0.281855	0.880648	28.5576	4930426L09Rik	ENSMUSG00000026736
0.721685	-0.517719	0.667301	24	-0.812835	0.423501	0.917057	26.704	Armc3	ENSMUSG00000037683
1.64148	0.151385	0.161872	24	0.920559	0.364992	0.907144	28.5576	4930447M23Rik	ENSMUSG00000087674
4.38213	0.127625	0.103166	24	1.2519	0.220763	0.859157	28.5576	Msrb2	ENSMUSG00000023094
-1.43482	0.144448	0.352826	24	0.406598	0.687334	0.965614	28.5576	1810010K12Rik	ENSMUSG00000056329
3.93809	-0.0987385	0.099103	24	-0.989576	0.330692	0.898659	28.5576	Otud1	ENSMUSG00000043415
6.03666	-0.0644568	0.206267	24	-0.328341	0.745185	0.973757	27.0146	Etl4	ENSMUSG00000036617
1.35159	-0.180242	0.103571	24	-1.46997	0.152503	0.83193	28.5576	Gm13363	ENSMUSG00000060795
2.01485	0.0716439	0.100652	24	0.637259	0.529033	0.939922	28.5576	Gm13328	ENSMUSG00000081128
7.56995	0.111525	0.126792	24	0.92457	0.362937	0.907144	28.5576	Arhgap21	ENSMUSG00000036591
3.21384	0.234503	0.136959	24	1.74757	0.0912843	0.801261	28.5576	Gm13375	ENSMUSG00000075514
1.68175	-0.274376	0.572974	24	-0.499938	0.621259	0.956531	26.4128	Enkur	ENSMUSG00000026679
4.38918	-0.009907	0.0791787	24	-0.120607	0.904847	0.993712	28.5576	Thnsl1	ENSMUSG00000048550
0.306721	-0.0735474	0.27066	24	-0.274607	0.785595	0.977142	28.5576	Gm13378	ENSMUSG00000084071
7.07513	0.0641588	0.123271	24	0.546063	0.589264	0.953381	28.5576	Gpr158	ENSMUSG00000045967
9.4992	-0.0621187	0.110551	24	-0.582271	0.564954	0.947543	28.5576	Gm13341	ENSMUSG00000083863
10.7826	-0.0429383	0.101055	24	-0.434647	0.667085	0.964044	28.5576	Gm13340	ENSMUSG00000083563
8.07115	-0.0552398	0.127591	24	-0.455134	0.652455	0.960883	28.5576	Gm13339	ENSMUSG00000082884
7.19795	-0.080105	0.136529	24	-0.61949	0.540515	0.943237	28.4997	Gad2	ENSMUSG00000026787
2.38916	-0.268883	0.165266	24	-1.65798	0.108268	0.81192	28.5576	Apbb1ip	ENSMUSG00000026786
2.09284	-0.239784	0.14882	24	-1.59005	0.122834	0.825599	28.5576	Pdss1	ENSMUSG00000026784
7.63128	0.191422	0.093943	24	2.08157	0.0464573	0.763191	28.5576	Abi1	ENSMUSG00000058835
6.51046	0.0493041	0.0586563	24	0.786626	0.43798	0.918723	28.5576	Acbd5	ENSMUSG00000026781
0.409423	-0.335752	0.280482	24	-1.2155	0.234128	0.864412	28.5576	Mastl	ENSMUSG00000026779
6.47391	0.156769	0.064175	24	2.33721	0.0266559	0.744883	28.5576	Yme1l1	ENSMUSG00000026775
2.0213	0.118614	0.112001	24	0.977988	0.336293	0.900046	28.5576	Gm13422	ENSMUSG00000084098
-0.189408	-0.230211	0.427935	24	-0.564253	0.576987	0.950722	28.5576	Nxph2	ENSMUSG00000069132
-1.33306	-0.296173	0.351895	24	-0.81594	0.421289	0.917057	28.5576	Gm38309	ENSMUSG00000102704
4.58959	0.0386888	0.0784376	24	0.477299	0.636782	0.959456	28.5576	Spopl	ENSMUSG00000026771
0.221947	-0.251985	0.304464	24	-0.84318	0.406135	0.915562	28.5576	Gm13392	ENSMUSG00000083373
4.40403	0.129586	0.0882913	24	1.44822	0.158447	0.833156	28.5576	Hnmt	ENSMUSG00000026986
0.0814335	-0.00246626	0.287366	24	-0.00864192	0.993165	0.99995	28.5576	Gm13410	ENSMUSG00000083116
-0.100327	-0.145025	0.305712	24	-0.477819	0.636416	0.959456	28.5576	Psd4	ENSMUSG00000026979
-0.11534	-0.220231	0.254767	24	-0.840019	0.407876	0.916062	28.5576	Gm13416	ENSMUSG00000084241
6.57943	0.0470021	0.137275	24	0.361497	0.720397	0.970264	28.4685	Cacna1b	ENSMUSG00000004113
4.96203	0.0235114	0.0788527	24	0.292275	0.77219	0.975966	28.5576	Ehmt1	ENSMUSG00000036893
1.70689	-0.123665	0.224939	24	-0.56836	0.574233	0.949997	28.5576	Arrdc1	ENSMUSG00000026972
4.7446	0.0655315	0.0725201	24	0.865171	0.394155	0.91201	28.5576	Zmynd19	ENSMUSG00000026974
4.20825	0.186412	0.0888989	24	2.05643	0.0489818	0.763191	28.5576	Dph7	ENSMUSG00000026975
5.04946	0.0204824	0.143024	24	0.150941	0.881083	0.992619	28.5576	Mrpl41	ENSMUSG00000036850
4.15782	-0.122734	0.129536	24	-0.979712	0.335456	0.899683	28.5576	Pnpla7	ENSMUSG00000036833
2.23324	0.0973084	0.104953	24	0.857887	0.398098	0.91201	28.5576	Gm13370	ENSMUSG00000084383
9.77329	0.150006	0.0983332	24	1.55968	0.12985	0.825599	28.5576	Nsmf	ENSMUSG00000006476
-1.651	-0.322679	0.503468	24	-0.657006	0.516437	0.936787	28.5576	Gm13387	ENSMUSG00000087028
1.49545	-0.367899	0.20225	24	-1.84427	0.0755411	0.787413	28.5576	Nrarp	ENSMUSG00000078202
1.89183	-0.199807	0.300678	24	-0.702022	0.488372	0.932395	28.4384	Tor4a	ENSMUSG00000059555
5.42657	-0.0261348	0.0612764	24	-0.399165	0.692741	0.966793	28.5576	Nelfb	ENSMUSG00000013465
7.66964	0.0978529	0.0858072	24	1.1509	0.259317	0.875126	28.5576	Tubb4b	ENSMUSG00000036752
1.63365	0.0255789	0.193694	24	0.134087	0.894274	0.993121	28.5576	Cysrt1	ENSMUSG00000036731
6.62074	0.0886644	0.105588	24	0.869239	0.391963	0.91201	28.5576	Rnf208	ENSMUSG00000044628
2.22921	0.053819	0.145019	24	0.367303	0.716101	0.969319	28.5576	Ndor1	ENSMUSG00000006471
1.62941	0.177978	0.149911	24	1.15119	0.259203	0.875126	28.5576	Tmem203	ENSMUSG00000078201
4.38667	0.00119684	0.174361	24	0.00725957	0.994259	0.99995	28.3389	Tprn	ENSMUSG00000048707
4.36842	0.0768514	0.0950055	24	0.807178	0.426236	0.917057	28.5576	Ssna1	ENSMUSG00000026966
6.38478	0.000985555	0.0637849	24	0.0147592	0.988327	0.99995	28.5576	Anapc2	ENSMUSG00000026965
-1.34042	0.344112	0.576606	24	0.625717	0.53647	0.94228	28.5576	Tmem210	ENSMUSG00000026963
-0.450044	0.285301	0.354128	24	0.816004	0.421252	0.917057	28.5576	Lrrc26	ENSMUSG00000026961
8.3608	0.0665457	0.102994	24	0.666365	0.510526	0.935934	28.5576	Grin1	ENSMUSG00000026959
-0.463739	-0.893747	0.463011	24	-2.01137	0.0538094	0.763191	28.5576	Grin1os	ENSMUSG00000085830
6.1187	-0.000474768	0.0403241	24	-0.0096577	0.992362	0.99995	28.5576	Man1b1	ENSMUSG00000036646
3.56934	-0.189272	0.210976	24	-0.948653	0.350859	0.905289	28.1907	Dpp7	ENSMUSG00000026958
3.58278	-0.187267	0.160929	24	-1.21618	0.233875	0.864412	28.5576	Uap1l1	ENSMUSG00000026956
0.394486	-0.323263	0.312718	24	-1.06345	0.296487	0.888003	28.5576	Sapcd2	ENSMUSG00000026955
2.64914	0.0306002	0.138201	24	0.222146	0.825781	0.983782	28.5576	Entpd2	ENSMUSG00000015085
7.78875	0.0982919	0.0954983	24	1.05332	0.301023	0.89012	28.5576	Npdc1	ENSMUSG00000015094
8.07844	-0.106602	0.101633	24	-1.08073	0.288861	0.882095	28.5576	Abca2	ENSMUSG00000026944
4.40655	-0.10985	0.14343	24	-0.802227	0.429047	0.91725	28.5576	Paxx	ENSMUSG00000047617
-0.276815	0.177769	0.74109	24	0.25336	0.801866	0.979498	27.6302	Clic3	ENSMUSG00000015093
8.85024	-0.338172	0.333172	24	-1.05057	0.303189	0.892032	25.8295	Ptgds	ENSMUSG00000015090
0.193506	-0.620947	0.216638	24	-2.74543	0.0103403	0.744883	28.5576	C8g	ENSMUSG00000015083
6.22411	-0.0370339	0.0663744	24	-0.537454	0.595118	0.954464	28.5576	Fbxw5	ENSMUSG00000015095
3.15094	0.111087	0.0885629	24	1.17579	0.249389	0.871232	28.5576	Traf2	ENSMUSG00000026942
6.28455	-0.0039119	0.100874	24	-0.039938	0.96842	0.997848	28.5576	Edf1	ENSMUSG00000015092
-0.826857	-0.00986125	0.357217	24	-0.0278535	0.977973	0.999559	28.5576	Mamdc4	ENSMUSG00000026941
1.71477	-0.119146	0.15744	24	-0.738965	0.465959	0.926369	28.5576	Phpt1	ENSMUSG00000036504
6.52618	-0.0348482	0.0917439	24	-0.386942	0.701668	0.967392	28.5576	Ajm1	ENSMUSG00000029419
7.03645	0.0575773	0.059391	24	0.910581	0.370138	0.907867	28.5576	Rabl6	ENSMUSG00000015087
0.906526	0.0776881	0.221882	24	0.353387	0.726394	0.971152	28.5576	Ccdc183	ENSMUSG00000026940
3.42173	-0.067407	0.151303	24	-0.46234	0.647341	0.960883	28.5576	Tmem141	ENSMUSG00000026939
-0.757722	0.0240074	0.396702	24	0.0616993	0.951232	0.996343	28.5576	A230005M16Rik	ENSMUSG00000087612
4.19538	0.121789	0.0812276	24	1.44503	0.159334	0.833346	28.5576	Bmyc	ENSMUSG00000049086
4.5846	-0.409299	0.282872	24	-1.5124	0.142257	0.829677	26.5254	Kcnt1	ENSMUSG00000058740
6.59381	0.0694441	0.0963555	24	0.738666	0.466138	0.926369	28.5576	Camsap1	ENSMUSG00000026933
5.02145	0.0744105	0.0876258	24	0.850007	0.402391	0.91377	28.5576	Ubac1	ENSMUSG00000036352
6.63093	-0.151964	0.106325	24	-1.48047	0.149697	0.83193	28.5576	Nacc2	ENSMUSG00000026932
5.77941	-0.0314685	0.0701648	24	-0.435596	0.666405	0.963936	28.5576	Tmem250-ps	ENSMUSG00000087679
-1.23797	0.511597	0.375512	24	1.34532	0.189109	0.844161	28.5576	1810012K08Rik	ENSMUSG00000087595
5.0231	0.178091	0.0710421	24	2.40683	0.0227927	0.744883	28.5576	Qsox2	ENSMUSG00000036327
1.69293	-0.817799	0.658417	24	-1.28933	0.208624	0.859009	26.0319	Ccdc187	ENSMUSG00000048038
4.83174	-0.138907	0.0952655	24	-1.47235	0.151863	0.83193	28.5576	Gpsm1	ENSMUSG00000026930
4.99238	0.0082926	0.0810861	24	0.100934	0.920308	0.994696	28.5576	Dnlz	ENSMUSG00000075467
0.135984	-0.374681	0.242349	24	-1.52072	0.139326	0.829677	28.5576	Card9	ENSMUSG00000026928
3.90246	-0.125683	0.131474	24	-0.985146	0.332826	0.899528	28.5576	Snapc4	ENSMUSG00000036281
5.14252	-0.137996	0.0821871	24	-1.66521	0.106807	0.809768	28.5576	Entr1	ENSMUSG00000026927
6.05986	0.0432736	0.0424046	24	0.85413	0.400141	0.912406	28.5576	Pmpca	ENSMUSG00000026926
4.14013	-0.130389	0.105381	24	-1.24705	0.22251	0.85972	28.5576	Inpp5e	ENSMUSG00000026925
6.02126	-0.0546987	0.0987656	24	-0.56854	0.574112	0.949997	28.5576	Sec16a	ENSMUSG00000026924
-1.73601	-0.4595	0.516872	24	-0.909128	0.370892	0.90787	28.5576	0610009E02Rik	ENSMUSG00000086714
4.46841	-0.279469	0.200789	24	-1.47012	0.152801	0.83193	27.689	Notch1	ENSMUSG00000026923
4.09099	0.00401474	0.117505	24	0.034899	0.972403	0.998549	28.5576	Egfl7	ENSMUSG00000026921
0.590081	-0.175575	0.382072	24	-0.480677	0.634408	0.959456	28.5576	Agpat2	ENSMUSG00000026922
4.77252	0.0168321	0.129396	24	0.135785	0.892944	0.993121	28.5576	Dipk1b	ENSMUSG00000036186
4.1049	-0.0902286	0.0526847	24	-1.43822	0.161241	0.833346	28.5576	Surf6	ENSMUSG00000036160
4.8766	-0.0393983	0.0991981	24	-0.403626	0.689494	0.965757	28.5576	Med22	ENSMUSG00000015776
7.45436	0.0949407	0.0752442	24	1.24706	0.222505	0.85972	28.5576	Rpl7a	ENSMUSG00000062647
5.45946	-0.0189283	0.0963355	24	-0.200366	0.842614	0.986732	28.5576	Surf1	ENSMUSG00000015790
3.90013	-0.00893358	0.0829601	24	-0.102942	0.918729	0.994696	28.5576	Surf2	ENSMUSG00000014873
6.27206	0.0696274	0.0495282	24	1.24939	0.221666	0.859157	28.5576	Surf4	ENSMUSG00000014867
4.8733	0.000457144	0.0826268	24	0.00546228	0.99568	0.99995	28.5576	Rexo4	ENSMUSG00000052406
-0.613677	1.31546	0.630134	24	2.20744	0.0356585	0.763149	27.9622	Adamts13	ENSMUSG00000014852
5.20832	0.045866	0.0706038	24	0.625621	0.536532	0.94228	28.5576	Cacfd1	ENSMUSG00000015488
4.61072	0.152317	0.129834	24	1.22309	0.231294	0.864412	28.5576	Slc2a6	ENSMUSG00000036067
-1.40588	0.945454	0.441513	24	2.16643	0.0387693	0.763149	28.5576	Mymk	ENSMUSG00000009214
2.85029	-0.0982318	0.126757	24	-0.774561	0.444965	0.920226	28.5576	Adamtsl2	ENSMUSG00000036040
8.35959	-0.155737	0.176624	24	-0.931311	0.359759	0.90688	27.6328	Fam163b	ENSMUSG00000009216
0.265422	0.324469	0.44139	24	0.776558	0.443828	0.920226	28.4525	Dbh	ENSMUSG00000000889
3.37705	-0.127725	0.0900498	24	-1.34859	0.188068	0.844161	28.5576	Sardh	ENSMUSG00000009614
3.50489	-0.622963	0.25511	24	-2.57717	0.0156355	0.744883	27.4752	Vav2	ENSMUSG00000009621
4.55831	0.0659562	0.0894297	24	0.732198	0.470014	0.927298	28.5576	Brd3os	ENSMUSG00000109946
5.39053	0.031091	0.0829901	24	0.373771	0.711335	0.968813	28.5576	Brd3	ENSMUSG00000026918
4.67591	-0.0246741	0.0715164	24	-0.328348	0.745044	0.973757	28.5576	Wdr5	ENSMUSG00000026917
4.85739	-0.034851	0.116062	24	-0.310302	0.758585	0.975435	28.5576	Rxra	ENSMUSG00000015846
1.24483	-1.06551	0.537013	24	-2.08281	0.046909	0.763191	26.8909	Col5a1	ENSMUSG00000026837
-2.77496	-1.46639	1.11009	24	-1.39608	0.173725	0.838617	27.8376	F730016J06Rik	ENSMUSG00000086425
10.3097	0.216025	0.100327	24	2.20342	0.0357895	0.763149	28.5576	Olfm1	ENSMUSG00000026833
-2.55744	-1.69061	1.13322	24	-1.57556	0.126507	0.825599	27.6372	Gm13373	ENSMUSG00000087196
4.14287	-0.269578	0.133262	24	-2.10037	0.0446463	0.763191	28.5576	Ppp1r26	ENSMUSG00000035829
0.900884	-0.499036	0.583967	24	-0.896524	0.377945	0.908889	26.8379	1700007K13Rik	ENSMUSG00000026831
4.89919	0.00464933	0.0611159	24	0.0700881	0.944612	0.996343	28.5576	Mrps2	ENSMUSG00000035772
3.32999	0.0671387	0.139947	24	0.491395	0.626902	0.957772	28.5576	Rpsa-ps9	ENSMUSG00000082895
-1.11838	-0.0604537	0.511856	24	-0.122634	0.903256	0.993587	28.5576	Gbgt1	ENSMUSG00000026829
-0.232708	0.296998	0.295679	24	1.00132	0.325084	0.896051	28.5576	Gm10134	ENSMUSG00000063611
6.79518	0.102029	0.0511427	24	1.79469	0.0832961	0.794149	28.5576	Ralgds	ENSMUSG00000026821
3.97867	-0.0388811	0.0857047	24	-0.438215	0.664528	0.963562	28.5576	Gtf3c5	ENSMUSG00000026816
5.7546	-0.000990861	0.0976045	24	-0.0103943	0.991779	0.99995	28.5576	Tsc1	ENSMUSG00000026812
-0.981117	-0.223772	1.0322	24	-0.227146	0.82204	0.983546	26.7117	Spaca9	ENSMUSG00000026809
1.21871	-0.25781	0.517686	24	-0.523419	0.604944	0.955135	27.0552	Ak8	ENSMUSG00000026807
5.50097	-0.0304056	0.0700485	24	-0.420139	0.677528	0.964044	28.5576	Gtf3c4	ENSMUSG00000035666
2.48664	0.0659068	0.107695	24	0.579478	0.56681	0.94805	28.5576	Ddx31	ENSMUSG00000026806
-0.236981	-0.778258	1.00766	24	-0.807081	0.426811	0.917057	26.4757	Cfap77	ENSMUSG00000079502
5.93447	0.0893213	0.0792316	24	1.12202	0.271201	0.880393	28.5576	Gm13394	ENSMUSG00000083773
2.86458	-0.272896	0.119834	24	-2.24062	0.0330022	0.763149	28.5576	Ttf1	ENSMUSG00000026803
6.115	-0.0101993	0.106518	24	-0.0991089	0.921744	0.994757	28.5576	Setx	ENSMUSG00000043535
4.63347	0.0858643	0.126644	24	0.705187	0.486406	0.93183	28.5576	Ntng2	ENSMUSG00000035513
3.09953	0.095524	0.161765	24	0.612142	0.545287	0.944949	28.5576	6530402F18Rik	ENSMUSG00000079499
4.21817	0.11716	0.100987	24	1.16588	0.253309	0.871232	28.5576	Med27	ENSMUSG00000026799
6.77727	0.0324428	0.0828394	24	0.393392	0.696952	0.967285	28.5576	Rapgef1	ENSMUSG00000039844
4.39705	0.05295	0.0459929	24	0.932399	0.358947	0.90688	28.5576	Trub2	ENSMUSG00000039826
3.86095	0.0896321	0.103685	24	0.862179	0.395771	0.91201	28.5576	Coq4	ENSMUSG00000026798
6.51143	0.039007	0.0680468	24	0.555683	0.582755	0.953049	28.5576	Slc27a4	ENSMUSG00000059316
4.9575	0.013788	0.0995725	24	0.140959	0.888892	0.992934	28.5576	Urm1	ENSMUSG00000069020
-1.6945	0.804824	0.762484	24	1.11348	0.274792	0.880531	28.5447	2600006K01Rik	ENSMUSG00000039798
1.77793	-0.267918	0.213559	24	-1.2923	0.206611	0.856752	28.5576	Cercam	ENSMUSG00000039787
5.31106	-0.0994182	0.100729	24	-1.01013	0.320917	0.895823	28.5576	Odf2	ENSMUSG00000026790
5.59334	-0.00676151	0.0563066	24	-0.110043	0.913145	0.994696	28.5576	Gle1	ENSMUSG00000019715
10.1682	0.0556845	0.089871	24	0.625225	0.536788	0.942305	28.5576	Sptan1	ENSMUSG00000057738
4.48002	0.0394404	0.113223	24	0.356951	0.723752	0.971028	28.5576	Wdr34	ENSMUSG00000039715
6.97458	0.0773866	0.0423982	24	1.53417	0.135992	0.825599	28.5576	Set	ENSMUSG00000054766
-0.77155	-0.95727	0.360239	24	-2.66643	0.0124849	0.744883	28.5576	Pkn3	ENSMUSG00000026785
2.34315	-0.117844	0.131533	24	-0.874502	0.38914	0.911576	28.5576	Zdhhc12	ENSMUSG00000015335
7.61709	0.0807087	0.0809669	24	0.997273	0.327007	0.897611	28.5576	Zer1	ENSMUSG00000039686
5.45392	0.0397126	0.0372234	24	0.830201	0.413312	0.917057	28.5576	Tbc1d13	ENSMUSG00000039678
1.51105	0.0717224	0.097149	24	0.625485	0.53662	0.94228	28.5576	Slc39a1-ps	ENSMUSG00000085401
2.26032	0.151983	0.172389	24	0.894053	0.378767	0.909742	28.5576	Endog	ENSMUSG00000015337
4.14878	-0.0616146	0.0885636	24	-0.68074	0.501519	0.934188	28.5576	Spout1	ENSMUSG00000039660
3.15754	-0.0945918	0.129184	24	-0.738048	0.466507	0.926369	28.5576	Kyat1	ENSMUSG00000039648
-1.52714	0.474097	0.406295	24	1.16423	0.253965	0.871232	28.5576	1700084E18Rik	ENSMUSG00000100747
3.76619	-0.180244	0.205458	24	-0.927791	0.361395	0.90688	28.1804	Lrrc8a	ENSMUSG00000007476
-1.04639	-0.707273	0.444359	24	-1.61517	0.117269	0.825599	28.5576	Phyhd1	ENSMUSG00000079484
3.94504	0.156597	0.0744795	24	1.95777	0.0600925	0.764581	28.5576	Dolk	ENSMUSG00000075419
3.83646	-0.0980626	0.0953935	24	-1.00833	0.321764	0.895823	28.5576	Nup188	ENSMUSG00000052533
7.19803	0.0467833	0.0743391	24	0.620785	0.539664	0.943237	28.5576	Sh3glb2	ENSMUSG00000026860
5.7925	-0.0137413	0.0849603	24	-0.162631	0.871954	0.991135	28.5576	Miga2	ENSMUSG00000026858
3.74219	-0.027419	0.0784095	24	-0.328144	0.745197	0.973757	28.5576	Dolpp1	ENSMUSG00000026856
5.28388	0.122664	0.0560592	24	1.98996	0.0562465	0.763191	28.5576	Crat	ENSMUSG00000026853
7.2891	-0.0230281	0.0708612	24	-0.317645	0.753065	0.975076	28.5576	Ptpa	ENSMUSG00000039515
3.63003	0.110984	0.138749	24	0.823884	0.416834	0.917057	28.5576	Ier5l	ENSMUSG00000089762
0.920784	-0.135821	0.179974	24	-0.729392	0.471703	0.927691	28.5576	Cstad	ENSMUSG00000047363
1.84037	-0.11083	0.223773	24	-0.514107	0.611133	0.95582	28.5576	1700001O22Rik	ENSMUSG00000044320
4.13833	0.0271245	0.137836	24	0.204426	0.83947	0.985794	28.5576	Ntmt1	ENSMUSG00000026857
4.69292	0.0100539	0.0673674	24	0.140211	0.889477	0.993119	28.5576	Asb6	ENSMUSG00000039483
-0.789923	-0.0921925	0.390582	24	-0.240025	0.812026	0.981703	28.5576	Prrx2	ENSMUSG00000039476
1.61473	-0.397568	0.166372	24	-2.3512	0.0258347	0.744883	28.5576	Ptges	ENSMUSG00000050737
5.21372	0.0519849	0.0728458	24	0.692041	0.4945	0.933238	28.5576	Tor1b	ENSMUSG00000026848
5.12714	0.171986	0.0737355	24	2.2629	0.0314276	0.762383	28.5576	Tor1a	ENSMUSG00000026849
6.07194	-0.014446	0.0534454	24	-0.245834	0.807569	0.980333	28.5576	BC005624	ENSMUSG00000026851
6.50371	0.129148	0.0669867	24	1.86248	0.0728526	0.787413	28.5576	Usp20	ENSMUSG00000026854
6.99806	-0.18451	0.152775	24	-1.27741	0.2119	0.859157	28.133	Fnbp1	ENSMUSG00000075415
0.960463	-0.398702	0.263154	24	-1.55953	0.129885	0.825599	28.5576	D330023K18Rik	ENSMUSG00000087269
5.59123	0.00343764	0.0496848	24	0.0609098	0.951855	0.996343	28.5576	Gpr107	ENSMUSG00000000194
8.50411	0.102261	0.0859119	24	1.19971	0.240112	0.869421	28.5576	Ncs1	ENSMUSG00000062661
-1.30068	-1.11917	0.264194	24	-3.87269	0.000575797	0.744883	28.5576	Hmcn2	ENSMUSG00000055632
4.65793	-0.322881	0.116592	24	-2.85451	0.00794183	0.744883	28.5576	Ass1	ENSMUSG00000076441
4.73814	-0.0693052	0.103303	24	-0.683105	0.500045	0.934043	28.5576	Fubp3	ENSMUSG00000026843
-2.03896	-0.581156	1.52611	24	-0.397602	0.694118	0.966941	26.419	Prdm12	ENSMUSG00000079466
3.62192	-0.0647695	0.0797921	24	-0.758337	0.454463	0.923424	28.5576	Exosc2	ENSMUSG00000039356
5.78605	-0.117265	0.0958417	24	-1.25009	0.221415	0.859157	28.5576	Abl1	ENSMUSG00000026842
7.23736	0.27867	0.216678	24	1.34965	0.18839	0.844161	26.8664	Fibcd1	ENSMUSG00000026841
2.23933	-0.507709	0.301556	24	-1.78075	0.0857592	0.794903	28.1249	Lamc3	ENSMUSG00000026840
3.53981	-0.223137	0.246762	24	-0.954984	0.347881	0.90371	27.5834	Aif1l	ENSMUSG00000001864
5.1953	-0.0686954	0.103614	24	-0.679918	0.502031	0.934188	28.5576	Nup214	ENSMUSG00000001855
1.99262	-0.18212	0.202256	24	-0.928232	0.361067	0.90688	28.5576	Fam78a	ENSMUSG00000050592
4.455	0.0134915	0.120558	24	0.11556	0.90881	0.99442	28.5576	Plpp7	ENSMUSG00000051373
9.01848	-0.02636	0.150024	24	-0.185806	0.853923	0.988031	28.2885	Prrc2b	ENSMUSG00000039262
3.44881	-0.130199	0.0828308	24	-1.47132	0.15214	0.83193	28.5576	Pomt1	ENSMUSG00000039254
4.87756	0.0344486	0.0739205	24	0.449486	0.656475	0.960883	28.5576	Uck1	ENSMUSG00000002550
2.38578	0.0569961	0.1636	24	0.354386	0.725653	0.971152	28.5576	Gm13611	ENSMUSG00000066068
6.61229	0.0882577	0.0774556	24	1.13216	0.266984	0.877175	28.5576	Swi5	ENSMUSG00000044627
6.61621	0.0212503	0.0435623	24	0.414358	0.681708	0.964044	28.5576	Golga2	ENSMUSG00000002546
10.396	0.121648	0.0906318	24	1.35497	0.186048	0.844161	28.5576	Dnm1	ENSMUSG00000026825
4.60423	-0.0712956	0.0855403	24	-0.822061	0.417853	0.917057	28.5576	Ciz1	ENSMUSG00000039205
5.92895	-0.128968	0.199586	24	-0.679873	0.502342	0.934188	27.1468	1110008P14Rik	ENSMUSG00000039195
-2.10255	-0.681335	1.26167	24	-0.569544	0.573629	0.949702	27.3868	Lcn2	ENSMUSG00000026822
4.83882	0.0186259	0.108096	24	0.176857	0.860869	0.988564	28.5576	Ptges2	ENSMUSG00000026820
0.0307736	0.150529	0.135958	24	0.900551	0.375359	0.907898	28.5576	Gm13413	ENSMUSG00000083004
5.68345	-0.0358181	0.0939772	24	-0.388399	0.700601	0.967392	28.5576	Slc25a25	ENSMUSG00000026819
2.63408	0.0283959	0.0949088	24	0.275453	0.784952	0.977142	28.5576	Naif1	ENSMUSG00000039164
6.95052	-0.0118769	0.057214	24	-0.193058	0.84828	0.987846	28.5576	Fam102a	ENSMUSG00000039157
4.79145	0.125984	0.0852325	24	1.46486	0.153883	0.83193	28.5576	Dpm2	ENSMUSG00000026810
-0.262856	-0.934513	0.439042	24	-2.23443	0.0334524	0.763149	28.5576	Pip5kl1	ENSMUSG00000046854
4.81787	-0.0171265	0.0713301	24	-0.229878	0.819825	0.983497	28.5576	St6galnac4	ENSMUSG00000079442
6.88648	0.0540168	0.058321	24	0.865831	0.393799	0.91201	28.5576	St6galnac6	ENSMUSG00000026811
6.49936	0.0583096	0.0844573	24	0.695403	0.492423	0.932855	28.5576	Ak1	ENSMUSG00000026817
4.076	-0.16542	0.133394	24	-1.28095	0.210518	0.859157	28.5576	Eng	ENSMUSG00000026814
2.39699	-0.132914	0.104093	24	-1.18349	0.246373	0.870718	28.5576	Fpgs	ENSMUSG00000009566
5.69077	-0.0191158	0.0650425	24	-0.280437	0.781164	0.977142	28.5576	Cdk9	ENSMUSG00000009555
3.99466	-0.151957	0.135183	24	-1.16624	0.253164	0.871232	28.5576	Sh2d3c	ENSMUSG00000059013
-0.180469	-0.321773	0.341271	24	-0.969319	0.340525	0.900372	28.5576	6330409D20Rik	ENSMUSG00000009551
-0.150918	0.0516362	0.643165	24	0.0847896	0.933038	0.995937	27.7347	Ttc16	ENSMUSG00000039021
4.15892	0.0395459	0.0833887	24	0.458758	0.649881	0.960883	28.5576	Tor2a	ENSMUSG00000009563
0.154877	-0.452721	0.255396	24	-1.76229	0.0887222	0.799086	28.5576	Ptrh1	ENSMUSG00000053746
0.396539	-0.331506	0.397702	24	-0.876675	0.387979	0.911576	28.5576	Cfap157	ENSMUSG00000038987
9.2923	-0.0361333	0.106856	24	-0.349371	0.729374	0.972036	28.5576	Stxbp1	ENSMUSG00000026797
4.82547	-0.211506	0.208017	24	-1.07268	0.292762	0.884722	27.4289	Fam129b	ENSMUSG00000026796
4.75222	0.0440244	0.0699561	24	0.598112	0.554479	0.945731	28.5576	Lrsam1	ENSMUSG00000026792
7.12689	0.0484258	0.0917188	24	0.537928	0.594794	0.954361	28.5576	Rpl12	ENSMUSG00000038900
3.64905	-0.12387	0.105785	24	-1.16292	0.254489	0.871652	28.5576	Slc2a8	ENSMUSG00000026791
4.51323	-0.395943	0.354623	24	-1.15656	0.258009	0.875126	25.8956	Garnl3	ENSMUSG00000038860
5.88125	-0.145946	0.110304	24	-1.37312	0.180401	0.839576	28.5576	Ralgps1	ENSMUSG00000038831
2.29226	-0.301407	0.578447	24	-0.539589	0.594095	0.954295	25.8729	Angptl2	ENSMUSG00000004105
3.61494	-0.209441	0.159267	24	-1.37085	0.181101	0.840012	28.5576	Zbtb34	ENSMUSG00000068966
4.67568	-0.103973	0.086269	24	-1.19149	0.243271	0.86995	28.5576	Zbtb43	ENSMUSG00000026788
0.463436	0.0215014	0.127443	24	0.140692	0.889101	0.993001	28.5576	Gm13529	ENSMUSG00000081244
7.03222	-0.0147378	0.0549995	24	-0.246452	0.807095	0.980333	28.5576	Mvb12b	ENSMUSG00000038740
-1.47655	0.620796	0.373964	24	1.64134	0.111696	0.820976	28.5576	C230014O12Rik	ENSMUSG00000087461
2.70032	-0.746275	0.291622	24	-2.70285	0.0116151	0.744883	27.6529	Pbx3	ENSMUSG00000038718
5.44754	0.0622429	0.0450056	24	1.16952	0.251865	0.871232	28.5576	Mapkap1	ENSMUSG00000038696
4.66943	0.0555666	0.0948717	24	0.588704	0.560688	0.946444	28.5576	Gm13408	ENSMUSG00000081992
3.55494	0.167079	0.0778288	24	1.98437	0.0568984	0.763191	28.5576	Gm13414	ENSMUSG00000087635
6.46424	0.0121828	0.0693803	24	0.170876	0.865526	0.989286	28.5576	Gapvd1	ENSMUSG00000026867
7.66062	0.0612851	0.107841	24	0.589324	0.560278	0.946352	28.5576	Hspa5	ENSMUSG00000026864
4.41655	-0.00702192	0.0952505	24	-0.0736479	0.941804	0.996343	28.5576	Rabepk	ENSMUSG00000070953
6.13379	0.090846	0.0612101	24	1.40188	0.171726	0.838575	28.5576	Fbxw2	ENSMUSG00000035949
5.74017	0.144579	0.0559831	24	2.37161	0.0246778	0.744883	28.5576	Psmd5	ENSMUSG00000026869
-0.719775	-0.106026	0.654204	24	-0.171368	0.865156	0.989286	28.2437	Cutal	ENSMUSG00000026870
-0.555522	-0.326388	0.378431	24	-0.881348	0.385487	0.911576	28.5576	Phf19	ENSMUSG00000026873
-0.044412	-0.420633	0.590656	24	-0.752731	0.457924	0.924596	27.8673	Traf1	ENSMUSG00000026875
-1.14912	-1.04416	1.05681	24	-1.03811	0.308432	0.893287	26.9824	Hc	ENSMUSG00000026874
2.85684	-0.322046	0.234423	24	-1.45211	0.157439	0.832648	28.3757	Cntrl	ENSMUSG00000057110
7.87257	0.0691323	0.045532	24	1.30956	0.200784	0.852516	28.5576	Rab14	ENSMUSG00000026878
6.26163	-0.0827008	0.185004	24	-0.471775	0.640812	0.959539	27.4752	Gsn	ENSMUSG00000026879
3.79658	-0.0723572	0.0943278	24	-0.748811	0.460095	0.924996	28.5576	Stom	ENSMUSG00000026880
3.96802	-0.0251433	0.0658068	24	-0.344129	0.73327	0.972318	28.5576	Glo1-ps	ENSMUSG00000075391
2.15894	-0.247024	0.188093	24	-1.34614	0.188848	0.844161	28.5576	Ggta1	ENSMUSG00000035778
2.30182	0.0508823	0.165623	24	0.312742	0.756749	0.975435	28.5576	Gm13446	ENSMUSG00000086555
6.65929	-0.058002	0.124234	24	-0.490111	0.627799	0.958121	28.5576	Dab2ip	ENSMUSG00000026883
5.21537	0.134627	0.0862947	24	1.56074	0.1296	0.825599	28.5576	Ttll11	ENSMUSG00000026885
6.39168	0.0486907	0.0803819	24	0.605384	0.549705	0.945406	28.5576	Ndufa8	ENSMUSG00000026895
-0.103222	-0.273352	0.631788	24	-0.456917	0.651293	0.960883	27.7047	Morn5	ENSMUSG00000026894
3.80454	0.00286569	0.161192	24	0.0186428	0.985256	0.99995	28.5576	Lhx6	ENSMUSG00000026890
5.33171	0.0587497	0.0580062	24	0.931057	0.359629	0.90688	28.5576	Rbm18	ENSMUSG00000026889
3.97207	-0.0097732	0.0702849	24	-0.128282	0.898825	0.993457	28.5576	Mrrf	ENSMUSG00000026887
3.23746	0.0411719	0.118596	24	0.346779	0.7313	0.972036	28.5576	Ptgs1	ENSMUSG00000047250
1.86153	0.245544	0.111002	24	2.0179	0.0530844	0.763191	28.5576	Gm13430	ENSMUSG00000083101
4.09244	0.082222	0.086388	24	0.92649	0.361956	0.90688	28.5576	Gm13436	ENSMUSG00000083716
-1.23602	0.624481	0.344942	24	1.78739	0.0844932	0.794392	28.5576	Gm13435	ENSMUSG00000083815
4.60959	-0.018467	0.0758927	24	-0.234396	0.81635	0.982682	28.5576	Pdcl	ENSMUSG00000009030
6.07423	0.0751736	0.0840373	24	0.899145	0.376095	0.90811	28.5576	Rc3h2	ENSMUSG00000075376
4.30888	0.0775624	0.0714544	24	1.01724	0.317583	0.895823	28.5576	Zbtb6	ENSMUSG00000066798
2.81936	-0.169411	0.136831	24	-1.24391	0.223646	0.861411	28.5576	Zbtb26	ENSMUSG00000050714
6.49275	0.0515119	0.0609673	24	0.79855	0.431143	0.917844	28.5576	Rabgap1	ENSMUSG00000035437
6.51365	-0.184797	0.0993703	24	-1.91258	0.0658788	0.778802	28.5576	Strbp	ENSMUSG00000026915
0.347416	-0.37522	0.384464	24	-1.01984	0.316369	0.895823	28.5576	Gpr21	ENSMUSG00000053164
2.83699	-0.172109	0.438174	24	-0.409922	0.685172	0.964883	26.3882	Crb2	ENSMUSG00000035403
5.90564	-0.0239638	0.0617713	24	-0.366429	0.716746	0.969319	28.5576	Dennd1a	ENSMUSG00000035392
6.02246	0.1628	0.0719092	24	2.21529	0.0348781	0.763149	28.5576	Lhx2	ENSMUSG00000000247
-1.96983	0.207755	0.721109	24	0.302967	0.764111	0.975581	28.5576	Gm27197	ENSMUSG00000098383
5.75646	0.143669	0.126321	24	1.19344	0.242518	0.86995	28.5576	Nek6	ENSMUSG00000026749
5.67737	0.0865283	0.0711876	24	1.18315	0.246504	0.870718	28.5576	Psmb7	ENSMUSG00000026750
1.62956	0.00241815	0.0903724	24	0.0221988	0.982444	0.99995	28.5576	Gm13586	ENSMUSG00000082931
2.59703	-0.199057	0.135306	24	-1.45591	0.156324	0.83193	28.5576	Nr6a1	ENSMUSG00000063972
1.47436	-0.565996	0.38054	24	-1.57299	0.126882	0.825599	28.1803	Olfml2a	ENSMUSG00000046618
5.40479	0.100618	0.105213	24	0.985287	0.332758	0.899528	28.5576	Rpl35	ENSMUSG00000062997
6.00439	0.162689	0.0780986	24	2.06886	0.047719	0.763191	28.5576	Arpc5l	ENSMUSG00000026755
4.6301	-0.0404394	0.0738961	24	-0.523098	0.604942	0.955135	28.5576	Golga1	ENSMUSG00000026754
5.93129	0.0198134	0.133421	24	0.156506	0.876735	0.991934	28.5576	Scai	ENSMUSG00000035236
6.16065	0.0528637	0.0593148	24	0.835178	0.410551	0.917057	28.5576	Ppp6c	ENSMUSG00000026753
2.95821	-0.0888979	0.106176	24	-0.806884	0.426402	0.917057	28.5576	Gm13453	ENSMUSG00000083240
7.65927	0.0750132	0.0793746	24	0.942412	0.353887	0.905896	28.5576	Gm13456	ENSMUSG00000082536
5.69847	-0.00729273	0.166566	24	-0.0462797	0.963417	0.997848	27.8922	Lrp1b	ENSMUSG00000049252
3.90896	0.0942029	0.102559	24	0.916372	0.367146	0.907144	28.5576	Gm13461	ENSMUSG00000081999
0.35639	0.275013	0.15948	24	1.55416	0.13116	0.825599	28.5576	Gm13464	ENSMUSG00000080994
3.862	0.276602	0.154048	24	1.87694	0.0707776	0.784542	28.5576	Arhgap15	ENSMUSG00000049744
5.3694	0.107669	0.0862402	24	1.25149	0.220909	0.859157	28.5576	Gtdc1	ENSMUSG00000036890
8.30895	0.15374	0.175325	24	0.926105	0.362406	0.907033	27.6437	Zeb2	ENSMUSG00000026872
-0.234288	0.0650919	0.187426	24	0.312427	0.756986	0.975435	28.5576	Zeb2os	ENSMUSG00000052248
5.51855	0.0463599	0.122777	24	0.394884	0.695863	0.967119	28.5576	Acvr2a	ENSMUSG00000052155
5.02808	-0.0409941	0.0797254	24	-0.5056	0.617018	0.956303	28.5576	Orc4	ENSMUSG00000026761
5.89586	0.00247285	0.136336	24	0.019136	0.984866	0.99995	28.5396	Mbd5	ENSMUSG00000036792
6.69599	0.109537	0.0674467	24	1.5717	0.127036	0.825599	28.5576	Ap2m1-ps	ENSMUSG00000081272
5.79801	0.0975599	0.0816288	24	1.19351	0.24249	0.86995	28.5576	Epc2	ENSMUSG00000069495
9.93081	0.0407931	0.0899645	24	0.457973	0.650438	0.960883	28.5576	Kif5c	ENSMUSG00000026764
2.71147	0.141463	0.236323	24	0.632716	0.531985	0.941031	28.3779	Lypd6b	ENSMUSG00000026765
4.38346	-0.0778462	0.139017	24	-0.585581	0.562757	0.946627	28.5576	Lypd6	ENSMUSG00000050447
4.97948	0.0708209	0.0992335	24	0.725441	0.474085	0.927691	28.5576	Mmadhc	ENSMUSG00000026766
2.27676	0.166282	0.122012	24	1.31333	0.199527	0.849971	28.5576	Gm13498	ENSMUSG00000083270
3.5102	-0.12335	0.124127	24	-1.00901	0.321442	0.895823	28.5576	Rnd3	ENSMUSG00000017144
4.48383	0.0785875	0.100118	24	0.791617	0.43511	0.918723	28.5576	Gm13493	ENSMUSG00000087701
3.82475	0.0990231	0.0884558	24	1.0834	0.287695	0.881557	28.5576	Rbm43	ENSMUSG00000036249
1.65504	-0.176713	0.180836	24	-0.983805	0.333473	0.899528	28.5576	Nmi	ENSMUSG00000026946
3.29182	-0.169505	0.223633	24	-0.801658	0.429463	0.91725	28.1634	Tnfaip6	ENSMUSG00000053475
4.39047	-0.0697433	0.143368	24	-0.509301	0.614454	0.956078	28.5576	Rif1	ENSMUSG00000036202
0.677164	-0.0960792	0.319466	24	-0.311785	0.757469	0.975435	28.5576	Neb	ENSMUSG00000026950
6.53027	0.0443052	0.0682674	24	0.629503	0.534024	0.941107	28.5576	Arl5a	ENSMUSG00000036093
6.84728	-0.161059	0.139244	24	-1.2219	0.231778	0.864412	28.4384	Cacnb4	ENSMUSG00000017412
1.10665	0.102977	0.184847	24	0.545626	0.58956	0.953381	28.5576	Bloc1s2-ps	ENSMUSG00000025201
4.59967	0.0274518	0.0793753	24	0.335968	0.739351	0.972422	28.5576	Stam2	ENSMUSG00000055371
5.72872	0.0139363	0.095469	24	0.14905	0.882562	0.992732	28.5576	Fmnl2	ENSMUSG00000036053
5.64508	0.000135952	0.10579	24	0.00132616	0.998951	0.99995	28.5576	Prpf40a	ENSMUSG00000061136
2.92269	0.143706	0.111847	24	1.2512	0.221016	0.859157	28.5576	Arl6ip6	ENSMUSG00000026960
2.18201	0.0326196	0.145863	24	0.221992	0.8259	0.983782	28.5576	Gm13502	ENSMUSG00000083287
4.86696	0.0105517	0.238182	24	0.0465319	0.96323	0.997848	26.9444	Rprm	ENSMUSG00000075334
4.70852	-0.357762	0.131273	24	-2.84527	0.0081227	0.744883	28.5576	Galnt13	ENSMUSG00000060988
7.63336	0.0643306	0.116001	24	0.578898	0.567197	0.94805	28.5576	Kcnj3	ENSMUSG00000026824
5.32352	-0.147794	0.250899	24	-0.616082	0.543082	0.9443	26.5734	Nr4a2	ENSMUSG00000026826
-0.911792	0.173357	0.346834	24	0.494433	0.624783	0.957348	28.5576	BB557941	ENSMUSG00000084938
-1.51379	-0.137042	0.473363	24	-0.292059	0.772352	0.975966	28.5576	A930012O16Rik	ENSMUSG00000054181
7.55516	0.198802	0.124077	24	1.68154	0.103564	0.809768	28.5576	Gpd2	ENSMUSG00000026827
-0.0911631	0.0203012	0.381622	24	0.0553195	0.956269	0.997421	28.5576	Gm33594	ENSMUSG00000110205
6.39515	-0.0989548	0.215406	24	-0.482209	0.633559	0.959456	26.8914	Ermn	ENSMUSG00000026830
-1.74773	-2.63986	0.89423	24	-3.12249	0.0041262	0.744883	28.133	Cytip	ENSMUSG00000026832
4.35602	0.0633	0.141238	24	0.468663	0.642869	0.96007	28.5576	Acvr1c	ENSMUSG00000026834
-0.871523	-0.115569	0.150515	24	-0.586511	0.56214	0.946627	28.5576	Gm13545	ENSMUSG00000082408
5.26635	0.125612	0.115634	24	1.12802	0.268698	0.878101	28.5576	Acvr1	ENSMUSG00000026836
4.72388	0.192671	0.0634544	24	2.80843	0.00888303	0.744883	28.5576	Upp2	ENSMUSG00000026839
-0.260064	0.0885318	0.310105	24	0.286296	0.776718	0.976266	28.5576	Gm13558	ENSMUSG00000086129
4.18032	0.221442	0.0970802	24	2.27623	0.0305188	0.75774	28.5576	Ccdc148	ENSMUSG00000036641
8.44409	0.0679736	0.0648546	24	1.00258	0.324483	0.895823	28.5576	Pkp4	ENSMUSG00000026991
1.19964	0.123376	0.172576	24	0.695211	0.492542	0.932855	28.5576	Gm13552	ENSMUSG00000081157
7.31221	0.171968	0.157978	24	1.15117	0.259397	0.875126	28.0043	Tanc1	ENSMUSG00000035168
3.32516	0.024945	0.102292	24	0.238196	0.81343	0.982229	28.5576	Wdsub1	ENSMUSG00000026988
4.52975	-0.0700358	0.123346	24	-0.587868	0.561241	0.946627	28.5576	Baz2b	ENSMUSG00000026987
5.64679	-0.00849062	0.0803237	24	-0.105072	0.917053	0.994696	28.5576	Marchf7	ENSMUSG00000026977
3.28752	0.0715516	0.105547	24	0.665628	0.51099	0.935934	28.5576	Cd302	ENSMUSG00000060703
2.05176	0.0647697	0.118276	24	0.514717	0.610712	0.95582	28.5576	Rpl10a-ps4	ENSMUSG00000080198
0.263466	-0.65981	0.290326	24	-2.31329	0.028115	0.744883	28.5576	Ly75	ENSMUSG00000026980
-1.66967	-1.21181	0.524274	24	-2.37926	0.0242566	0.744883	28.5576	Pla2r1	ENSMUSG00000054580
3.53328	-0.224723	0.256028	24	-0.927081	0.36193	0.90688	27.5696	Rbms1	ENSMUSG00000026970
4.65725	0.0139293	0.0603088	24	0.209784	0.835326	0.984481	28.5576	Tank	ENSMUSG00000064289
6.07187	0.0786443	0.0748171	24	1.03626	0.308774	0.893287	28.5576	Psmd14	ENSMUSG00000026914
5.91519	-0.209819	0.262166	24	-0.835852	0.410729	0.917057	26.4374	Tbr1	ENSMUSG00000035033
7.68362	0.0886766	0.10733	24	0.856398	0.398907	0.91201	28.5576	Slc4a10	ENSMUSG00000026904
0.301592	-0.484211	0.479896	24	-1.06696	0.29501	0.88623	28.2885	Dpp4	ENSMUSG00000035000
0.570396	0.0784316	1.00636	24	0.0804463	0.936506	0.99626	25.6675	Fap	ENSMUSG00000000392
2.12318	-0.0985243	0.217229	24	-0.473036	0.639784	0.959499	28.5576	Ifih1	ENSMUSG00000026896
3.38728	-0.176677	0.118764	24	-1.49426	0.146075	0.830092	28.5576	Gca	ENSMUSG00000026893
5.89468	-0.0929244	0.229988	24	-0.423552	0.675277	0.964044	26.7615	Kcnh7	ENSMUSG00000059742
0.981649	-0.809704	0.388644	24	-2.20235	0.0359273	0.763149	28.3757	Fign	ENSMUSG00000075324
0.482039	0.0150711	0.143793	24	0.091379	0.927829	0.995312	28.5576	Gm13577	ENSMUSG00000082127
0.306434	0.0619944	0.157435	24	0.34936	0.729382	0.972036	28.5576	Gm13578	ENSMUSG00000084104
5.01259	0.0970411	0.138527	24	0.736551	0.467404	0.92672	28.5576	Grb14	ENSMUSG00000026888
3.54941	-0.115532	0.257029	24	-0.47448	0.638902	0.959456	27.5116	Cobll1	ENSMUSG00000034903
-0.2382	0.377674	0.374332	24	1.03559	0.309082	0.893287	28.5576	Slc38a11	ENSMUSG00000061171
5.74764	0.0384644	0.147143	24	0.276401	0.784244	0.977142	28.3659	Scn3a	ENSMUSG00000057182
8.12886	0.0731622	0.144279	24	0.536115	0.596058	0.954588	28.3738	Scn2a	ENSMUSG00000075318
6.45494	-0.0143594	0.124699	24	-0.120897	0.904619	0.993712	28.5576	Csrnp3	ENSMUSG00000044647
0.969828	0.126578	0.221758	24	0.575452	0.569493	0.94905	28.5576	Galnt3	ENSMUSG00000026994
3.47681	-0.0733945	0.0764478	24	-0.88167	0.385316	0.911576	28.5576	Ttc21b	ENSMUSG00000034848
6.50765	-0.233064	0.171235	24	-1.43764	0.161742	0.833346	27.689	Scn1a	ENSMUSG00000064329
0.0432951	-0.675197	0.449386	24	-1.58078	0.124943	0.825599	28.5576	Gm13629	ENSMUSG00000087301
1.52891	-0.746804	0.31903	24	-2.47411	0.0195876	0.744883	28.4075	Scn9a	ENSMUSG00000075316
1.16513	-0.622086	0.479162	24	-1.36864	0.182255	0.841668	27.3348	Scn7a	ENSMUSG00000034810
5.67839	0.0898134	0.0940444	24	0.973002	0.338722	0.900046	28.5576	B3galt1	ENSMUSG00000034780
6.33926	0.105986	0.208159	24	0.534878	0.597115	0.954669	26.9824	Stk39	ENSMUSG00000027030
-0.47226	-0.100764	0.334844	24	-0.303584	0.763646	0.975581	28.5576	Gm13597	ENSMUSG00000075312
6.08976	0.132898	0.112529	24	1.22887	0.229152	0.863488	28.5576	Cers6	ENSMUSG00000027035
1.00511	-0.213097	0.254515	24	-0.857807	0.398141	0.91201	28.5576	Nostrin	ENSMUSG00000034738
-1.05348	0.261568	0.382873	24	0.688118	0.49693	0.933414	28.5576	Spc25	ENSMUSG00000005233
0.201221	-0.214701	0.553594	24	-0.410082	0.684871	0.964883	27.9574	Lrp2	ENSMUSG00000027070
3.28612	0.0979344	0.121426	24	0.811662	0.423699	0.917057	28.5576	Bbs5	ENSMUSG00000063145
3.72205	0.137316	0.0975749	24	1.38025	0.178219	0.839354	28.5576	Fastkd1	ENSMUSG00000027086
5.99184	0.0502749	0.100232	24	0.51569	0.61004	0.955702	28.5576	Ppig	ENSMUSG00000042133
0.696507	-0.0643821	0.260112	24	-0.252267	0.802641	0.979577	28.5576	Ccdc173	ENSMUSG00000070883
1.09123	0.0846333	0.12058	24	0.613272	0.54455	0.944773	28.5576	Gm13623	ENSMUSG00000083007
4.47108	0.183235	0.0934728	24	1.95549	0.0603741	0.765028	28.5576	Phospho2	ENSMUSG00000027088
6.32161	0.118619	0.0937225	24	1.29227	0.206624	0.856752	28.5576	Klhl23	ENSMUSG00000042155
6.38757	0.0587736	0.0769232	24	0.758031	0.454643	0.923424	28.5576	Ssb	ENSMUSG00000068882
2.74404	-0.144395	0.123987	24	-1.14368	0.262252	0.87587	28.5576	Mettl5	ENSMUSG00000051730
-1.08183	-0.344319	0.415632	24	-0.84167	0.406966	0.916062	28.5576	Mettl5os	ENSMUSG00000085735
7.4428	0.0799808	0.0945338	24	0.865102	0.394192	0.91201	28.5576	Ubr3	ENSMUSG00000044308
0.151655	-0.37042	0.332006	24	-1.14218	0.262868	0.876901	28.5576	Myo3b	ENSMUSG00000042064
3.37261	-0.0727485	0.131102	24	-0.563741	0.577331	0.950878	28.5576	Rpl9-ps7	ENSMUSG00000047965
0.101352	-0.494306	0.686324	24	-0.759378	0.454122	0.92318	27.352	Erich2	ENSMUSG00000075302
8.27076	-0.0223404	0.0996539	24	-0.230419	0.819409	0.983497	28.5576	Gad1	ENSMUSG00000070880
6.87991	0.137393	0.0627847	24	2.08401	0.0462193	0.763191	28.5576	Gorasp2	ENSMUSG00000014959
6.64316	0.0188013	0.0753442	24	0.24675	0.806867	0.98028	28.5576	Tlk1	ENSMUSG00000041997
3.32175	0.125429	0.0975113	24	1.24043	0.22491	0.861803	28.5576	Mettl8	ENSMUSG00000041975
3.04222	-0.0253517	0.111827	24	-0.221922	0.825954	0.983782	28.5576	Dcaf17	ENSMUSG00000041966
1.90942	0.0640667	0.166216	24	0.386642	0.701887	0.967392	28.5576	Cybrd1	ENSMUSG00000027015
6.76269	-0.0589687	0.0424406	24	-1.16823	0.252373	0.871232	28.5576	Dync1i2	ENSMUSG00000027012
7.31774	0.0932047	0.0448593	24	1.78491	0.0849038	0.794903	28.5576	Slc25a12	ENSMUSG00000027010
3.70323	-0.0610968	0.114049	24	-0.539499	0.593724	0.954295	28.5576	Hat1	ENSMUSG00000027018
1.17298	0.125451	0.117645	24	0.942843	0.35367	0.905896	28.5576	Gm13642	ENSMUSG00000086846
2.92458	-0.349199	0.196788	24	-1.86027	0.0731753	0.787413	28.5576	Metap1d	ENSMUSG00000041921
0.617805	-0.310723	0.235912	24	-1.31622	0.198567	0.849315	28.5576	Dlx1as	ENSMUSG00000084946
4.51862	0.0457974	0.117553	24	0.401248	0.691225	0.966403	28.5576	Dlx1	ENSMUSG00000041911
2.14235	-0.0684141	0.202013	24	-0.349091	0.729582	0.972036	28.5576	Dlx2	ENSMUSG00000023391
4.31611	-0.202954	0.142767	24	-1.48768	0.147796	0.830092	28.5576	Itga6	ENSMUSG00000027111
5.6236	0.0477671	0.050534	24	0.837519	0.409256	0.916964	28.5576	Pdk1	ENSMUSG00000006494
8.74621	0.0706293	0.108188	24	0.676194	0.504357	0.934522	28.5576	Rapgef4	ENSMUSG00000049044
3.1691	-0.0696918	0.148502	24	-0.481265	0.633996	0.959456	28.5576	Map3k20	ENSMUSG00000004085
1.37442	-0.19655	0.197675	24	-1.00609	0.322823	0.895823	28.5576	Cdca7	ENSMUSG00000055612
1.77755	0.300115	0.169845	24	1.77667	0.0862784	0.795475	28.5576	Ak3l2-ps	ENSMUSG00000081957
5.96992	0.10386	0.0934918	24	1.13261	0.2668	0.877175	28.5576	Sp3	ENSMUSG00000027109
2.05364	0.367043	0.12577	24	2.79821	0.00910555	0.744883	28.5576	Sp3os	ENSMUSG00000063714
6.82484	0.177664	0.078087	24	2.26398	0.0313531	0.762383	28.5576	Ola1	ENSMUSG00000027108
2.08463	0.0527774	0.274765	24	0.202798	0.840734	0.986025	28.5003	Sp9	ENSMUSG00000068859
3.94308	-0.0170911	0.0627791	24	-0.239947	0.812085	0.981703	28.5576	Cir1	ENSMUSG00000041777
5.28029	0.107933	0.0504915	24	1.8786	0.0705429	0.784034	28.5576	Scrn3	ENSMUSG00000008226
6.06919	0.114698	0.0687335	24	1.61828	0.116596	0.825599	28.5576	Gpr155	ENSMUSG00000041762
4.01177	-0.0642179	0.164471	24	-0.411342	0.683893	0.964883	28.5576	Wipf1	ENSMUSG00000075284
0.707424	0.237144	0.302505	24	0.813728	0.422534	0.917057	28.5576	Chrna1	ENSMUSG00000027107
-1.44913	-0.0439037	0.518796	24	-0.0868815	0.931372	0.995386	28.5576	Chrna1os	ENSMUSG00000086382
-0.481229	-0.870561	0.34724	24	-2.51928	0.0176213	0.744883	28.5576	Chn1os3	ENSMUSG00000086544
9.93694	0.252057	0.118595	24	2.21484	0.0349121	0.763149	28.5576	Chn1	ENSMUSG00000056486
6.88081	0.0870022	0.0671709	24	1.25245	0.220565	0.859157	28.5576	Atf2	ENSMUSG00000027104
7.48732	0.0298655	0.10284	24	0.299769	0.766525	0.975966	28.5576	Atp5g3	ENSMUSG00000018770
5.00202	0.151629	0.120527	24	1.30781	0.201367	0.852952	28.5576	Lnpk	ENSMUSG00000009207
3.16273	0.0649009	0.10131	24	0.619007	0.540819	0.943352	28.5576	Mrpl23-ps1	ENSMUSG00000075279
4.95264	0.10988	0.0890446	24	1.23537	0.226761	0.862107	28.5576	Mtx2	ENSMUSG00000027099
-1.38123	-0.639954	0.664253	24	-1.01889	0.316924	0.895823	28.1706	2600014E21Rik	ENSMUSG00000100303
5.80173	0.0594349	0.0790896	24	0.746789	0.461295	0.925228	28.5576	Rps6-ps4	ENSMUSG00000081406
1.44705	0.061601	0.115815	24	0.476861	0.63709	0.959456	28.5576	Gm13653	ENSMUSG00000075276
7.6443	-0.0188949	0.0715469	24	-0.25852	0.797859	0.978838	28.5576	Hnrnpa3	ENSMUSG00000059005
4.22037	-0.0465948	0.146831	24	-0.332119	0.742225	0.973131	28.5576	Nfe2l2	ENSMUSG00000015839
5.45215	-0.054292	0.0739637	24	-0.717427	0.478938	0.928242	28.5576	Agps	ENSMUSG00000042410
4.1864	0.114759	0.121374	24	0.97038	0.340005	0.900372	28.5576	Ttc30b	ENSMUSG00000075273
1.40611	-0.00631254	0.109705	24	-0.0497914	0.960635	0.997439	28.5576	Ttc30a2	ENSMUSG00000075272
2.45218	-0.137016	0.115814	24	-1.13394	0.266248	0.877175	28.5576	Ttc30a1	ENSMUSG00000075271
2.36581	0.0881199	0.273656	24	0.340551	0.735968	0.972318	28.1768	Pde11a	ENSMUSG00000075270
4.23831	-0.0282105	0.0786954	24	-0.343554	0.733699	0.972318	28.5576	Rbm45	ENSMUSG00000042369
5.82489	-0.0238167	0.122461	24	-0.203638	0.84008	0.98594	28.5576	Osbpl6	ENSMUSG00000042359
3.72916	-0.0294089	0.0805468	24	-0.344458	0.733026	0.972318	28.5576	Prkra	ENSMUSG00000002731
1.36357	-0.176977	0.227441	24	-0.796586	0.432264	0.9181	28.5576	Fkbp7	ENSMUSG00000002732
5.54416	0.170318	0.0839303	24	2.03097	0.0516603	0.763191	28.5576	Plekha3	ENSMUSG00000002733
0.611598	0.266093	0.323324	24	0.847754	0.403624	0.913979	28.5576	Ttn	ENSMUSG00000051747
3.68479	-0.474068	0.30971	24	-1.60456	0.120329	0.825599	26.7615	Ccdc141	ENSMUSG00000044033
5.59594	0.068461	0.0781528	24	0.866805	0.393274	0.91201	28.5576	Sestd1	ENSMUSG00000042272
2.21326	0.116415	0.100066	24	1.05845	0.298724	0.889086	28.5576	Gm13651	ENSMUSG00000081611
5.02817	0.0113365	0.0908967	24	0.125515	0.900995	0.99354	28.5576	Zfp385b	ENSMUSG00000027016
3.87458	-0.024419	0.0895279	24	-0.264533	0.793269	0.978002	28.5576	Cwc22	ENSMUSG00000027014
6.16727	0.0707196	0.0639282	24	1.05626	0.299701	0.889086	28.5576	Ube2e3	ENSMUSG00000027011
4.27536	0.298233	0.19862	24	1.58708	0.123778	0.825599	27.8673	Itga4	ENSMUSG00000027009
0.758437	0.253333	0.261429	24	0.993238	0.328936	0.898308	28.5576	Cerkl	ENSMUSG00000075256
4.62426	0.119262	0.146398	24	0.856685	0.398751	0.91201	28.5576	Neurod1	ENSMUSG00000034701
5.5954	-0.134999	0.176591	24	-0.807429	0.426301	0.917057	27.689	Itprid2	ENSMUSG00000027007
7.36101	0.173668	0.150249	24	1.22239	0.231681	0.864412	28.1907	Pde1a	ENSMUSG00000059173
6.1189	0.00593196	0.0524388	24	0.102301	0.919232	0.994696	28.5576	Dnajc10	ENSMUSG00000027006
4.47725	0.330756	0.163434	24	2.13781	0.0412578	0.763191	28.4532	Frzb	ENSMUSG00000027004
-0.90653	0.237576	0.35741	24	0.664585	0.511647	0.935934	28.5576	Gm13687	ENSMUSG00000082494
9.72367	0.171829	0.115879	24	1.54271	0.133912	0.825599	28.5576	Nckap1	ENSMUSG00000027002
0.290325	0.157031	0.216371	24	0.698246	0.490671	0.932855	28.5576	Gm13688	ENSMUSG00000083284
3.7703	0.0561964	0.108661	24	0.518633	0.608013	0.95549	28.5576	Dusp19	ENSMUSG00000027001
3.09059	0.0448577	0.108393	24	0.404328	0.688984	0.965757	28.5576	Nup35	ENSMUSG00000026999
1.40039	-0.0029728	0.150111	24	-0.0188625	0.985082	0.99995	28.5576	Mir684-1	ENSMUSG00000106252
2.9596	0.177322	0.0965025	24	1.7397	0.0926812	0.801261	28.5576	Gm13690	ENSMUSG00000086436
6.83709	0.121382	0.0655862	24	1.78027	0.0856747	0.794903	28.5576	Gm4735	ENSMUSG00000064193
4.86387	0.048994	0.14559	24	0.354663	0.725448	0.971152	28.5576	Zfp804a	ENSMUSG00000070866
-0.6982	0.00398239	0.241341	24	0.015539	0.98771	0.99995	28.5576	Gm13675	ENSMUSG00000080979
4.02738	0.0918284	0.0969286	24	0.938424	0.355896	0.90688	28.5576	Gm13680	ENSMUSG00000081400
6.29846	0.0750741	0.0590575	24	1.19119	0.243384	0.86995	28.5576	Zc3h15	ENSMUSG00000027091
5.90136	-0.205975	0.119293	24	-1.80433	0.0817363	0.7881	28.5576	Itgav	ENSMUSG00000027087
8.72811	0.0950536	0.0952723	24	1.01902	0.316749	0.895823	28.5576	Fam171b	ENSMUSG00000048388
3.04259	-0.27158	0.178945	24	-1.58121	0.124844	0.825599	28.5576	Calcrl	ENSMUSG00000059588
1.45901	-0.152232	0.247221	24	-0.636079	0.529791	0.940005	28.5576	Tfpi	ENSMUSG00000027082
3.40362	-0.200144	0.0978936	24	-1.97585	0.0579047	0.76323	28.5576	Ctnnd1	ENSMUSG00000034101
2.84663	-0.0841005	0.141347	24	-0.602374	0.551679	0.945702	28.5576	Selenoh	ENSMUSG00000076437
6.85603	0.0219705	0.0706047	24	0.304002	0.763331	0.975581	28.5576	Tmx2	ENSMUSG00000050043
4.90719	0.074482	0.0634833	24	1.09314	0.283466	0.880648	28.5576	Med19	ENSMUSG00000027080
5.64708	-0.0343497	0.0677249	24	-0.488079	0.629221	0.958579	28.5576	Zdhhc5	ENSMUSG00000034075
2.6173	-0.0133215	0.110429	24	-0.115392	0.908942	0.994496	28.5576	Clp1	ENSMUSG00000027079
5.39872	-0.118417	0.0922637	24	-1.30027	0.203905	0.853598	28.5576	Ypel4	ENSMUSG00000034059
-1.01098	-0.274655	0.3267	24	-0.829362	0.413779	0.917057	28.5576	Gm19426	ENSMUSG00000097187
3.19386	0.135168	0.268761	24	0.531193	0.599529	0.954887	27.6351	Serping1	ENSMUSG00000023224
2.09141	0.101605	0.15865	24	0.64189	0.526064	0.939223	28.5576	Ube2l6	ENSMUSG00000027078
4.12155	0.0516768	0.10246	24	0.506359	0.616491	0.956303	28.5576	Timm10	ENSMUSG00000027076
5.06276	0.278208	0.124212	24	2.33608	0.0267233	0.744883	28.5576	Rtn4rl2	ENSMUSG00000050896
0.101585	-0.881291	0.479923	24	-1.94178	0.0621604	0.769972	28.3514	Slc43a3	ENSMUSG00000027074
0.118283	-0.420952	0.300188	24	-1.42018	0.166381	0.836146	28.5576	P2rx3	ENSMUSG00000027071
6.59214	0.0976484	0.0605583	24	1.52182	0.139052	0.829677	28.5576	Ssrp1	ENSMUSG00000027067
6.68366	0.0770065	0.0842185	24	0.920711	0.364914	0.907144	28.5576	Tnks1bp1	ENSMUSG00000033955
-1.78055	-0.509263	0.578055	24	-0.918922	0.365833	0.907144	28.5576	Aplnr	ENSMUSG00000044338
4.84892	-1.14771	0.492754	24	-2.38827	0.024708	0.744883	25.2777	Lrrc55	ENSMUSG00000075224
0.209155	-0.575834	0.349459	24	-1.71454	0.0972647	0.806078	28.5576	Gm13716	ENSMUSG00000086905
-1.29627	-0.842282	0.611834	24	-1.45388	0.156922	0.83193	28.4532	Fads2b	ENSMUSG00000075217
-0.408632	-0.249736	0.193763	24	-1.16241	0.254692	0.871683	28.5576	Gm13719	ENSMUSG00000083864
0.718201	0.240191	0.221173	24	1.0796	0.289354	0.882321	28.5576	Gm1826	ENSMUSG00000082028
3.17745	0.111943	0.0735534	24	1.34698	0.18858	0.844161	28.5576	Gm13736	ENSMUSG00000082908
1.08991	0.0479459	0.0993757	24	0.391194	0.698557	0.967392	28.5576	Gm13740	ENSMUSG00000082417
0.303273	0.390175	0.18822	24	1.93877	0.0624688	0.771065	28.5576	Gm13743	ENSMUSG00000083688
0.754233	0.0785821	0.22269	24	0.351121	0.728075	0.971737	28.5576	Gm13768	ENSMUSG00000080223
0.617891	0.0954513	0.213669	24	0.4373	0.665183	0.963788	28.5576	Gm18953	ENSMUSG00000093625
2.19466	0.0274813	0.200402	24	0.141561	0.888421	0.992934	28.5576	Gm13767	ENSMUSG00000085547
7.05031	0.107931	0.158547	24	0.719852	0.477586	0.928242	27.9846	Ptprj	ENSMUSG00000025314
3.42418	-0.0170589	0.105236	24	-0.159366	0.874502	0.991873	28.5576	Nup160	ENSMUSG00000051329
4.77852	-0.212755	0.126036	24	-1.75744	0.0895594	0.800077	28.5576	Fnbp4	ENSMUSG00000008200
2.88332	0.126351	0.118769	24	1.04824	0.30332	0.892032	28.5576	Rpl30-ps3	ENSMUSG00000080873
1.59652	0.104205	0.420505	24	0.261524	0.795639	0.97854	27.4752	Agbl2	ENSMUSG00000040812
3.21731	0.138864	0.0809465	24	1.57365	0.126584	0.825599	28.5576	Gm13772	ENSMUSG00000080977
6.41604	0.0175557	0.0637946	24	0.262898	0.794517	0.978313	28.5576	Mtch2	ENSMUSG00000027282
6.6432	0.0573707	0.144079	24	0.421063	0.676883	0.964044	28.36	C1qtnf4	ENSMUSG00000040794
6.33355	0.0871128	0.0954541	24	0.934014	0.358128	0.90688	28.5576	Ndufs3	ENSMUSG00000005510
2.869	-0.0260475	0.132826	24	-0.196961	0.845253	0.986821	28.5576	Kbtbd4	ENSMUSG00000005505
4.2233	0.0809593	0.102448	24	0.794737	0.433322	0.91867	28.5576	Ptpmt1	ENSMUSG00000063235
7.77513	0.0467182	0.108108	24	0.448197	0.657393	0.961145	28.5576	Celf1	ENSMUSG00000005506
-1.42203	0.0319484	0.450853	24	0.0721337	0.942998	0.996343	28.5576	Rapsn	ENSMUSG00000002104
7.18876	0.110901	0.0793652	24	1.39409	0.174043	0.838617	28.5576	Psmc3	ENSMUSG00000002102
4.10465	-0.139569	0.150913	24	-0.969062	0.34065	0.900372	28.5576	Slc39a13	ENSMUSG00000002105
1.85175	-0.260442	0.148023	24	-1.71673	0.0968571	0.806078	28.5576	Spi1	ENSMUSG00000002111
7.71295	0.0728904	0.0730511	24	0.980442	0.335102	0.899679	28.5576	Madd	ENSMUSG00000040687
1.67778	-0.0182009	0.136984	24	-0.1257	0.90085	0.99354	28.5576	Nr1h3	ENSMUSG00000002108
6.19764	0.10314	0.0374263	24	2.18637	0.0371364	0.763149	28.5576	Acp2	ENSMUSG00000002103
1.44396	-0.222116	0.214393	24	-1.05908	0.298439	0.889086	28.5576	Ddb2	ENSMUSG00000002109
4.35818	-0.296831	0.155921	24	-2.00558	0.0544595	0.763191	28.5576	Pacsin3	ENSMUSG00000027257
4.68065	0.0892398	0.0514616	24	1.49668	0.145447	0.829964	28.5576	Arfgap2	ENSMUSG00000027255
6.58562	0.165961	0.080769	24	2.0557	0.0490568	0.763191	28.5576	1110051M20Rik	ENSMUSG00000040591
5.32141	-0.282895	0.122924	24	-2.40468	0.0229037	0.744883	28.5576	Lrp4	ENSMUSG00000027253
7.50021	-0.0141271	0.0624566	24	-0.215024	0.831277	0.984086	28.5576	Ckap5	ENSMUSG00000040549
3.05778	-0.228245	0.130277	24	-1.75663	0.0897006	0.800077	28.5576	Zfp408	ENSMUSG00000075040
5.91336	-0.0884415	0.062377	24	-1.34318	0.189793	0.844169	28.5576	Arhgap1	ENSMUSG00000027247
6.30596	0.034655	0.0589479	24	0.550477	0.586273	0.95333	28.5576	Atg13	ENSMUSG00000027244
2.24518	0.00160554	0.145211	24	0.0109395	0.991348	0.99995	28.5576	Harbi1	ENSMUSG00000027243
5.96496	-0.0129995	0.0567504	24	-0.211714	0.833834	0.984212	28.5576	Ambra1	ENSMUSG00000040506
2.97984	0.0857092	0.267962	24	0.337877	0.738004	0.972397	27.6889	Chrm4	ENSMUSG00000040495
3.82002	-0.12452	0.155454	24	-0.836989	0.409548	0.916964	28.5576	Mdk	ENSMUSG00000027239
9.10362	0.165866	0.107538	24	1.59536	0.121641	0.825599	28.5576	Dgkz	ENSMUSG00000040479
-0.492966	-0.518646	0.530387	24	-1.02317	0.314819	0.894735	28.5576	Gm9821	ENSMUSG00000095332
2.36891	-0.00921159	0.296568	24	-0.0328441	0.974032	0.998942	27.9674	Creb3l1	ENSMUSG00000027230
0.604863	0.00650185	0.227015	24	0.0286155	0.97737	0.999393	28.5576	2900072N19Rik	ENSMUSG00000087018
5.38457	0.0041783	0.0648693	24	0.0610537	0.951742	0.996343	28.5576	Phf21a	ENSMUSG00000058318
-0.980329	-0.30789	1.42184	24	-0.224638	0.824018	0.983546	25.9885	Large2	ENSMUSG00000040434
4.02384	0.00378866	0.121441	24	0.0319898	0.974703	0.998942	28.5576	Pex16	ENSMUSG00000027222
-0.276436	-0.474187	0.407006	24	-1.20785	0.237012	0.867189	28.5576	1700029I15Rik	ENSMUSG00000044916
8.38852	0.0229345	0.0512467	24	0.401262	0.691214	0.966403	28.5576	Mapk8ip1	ENSMUSG00000027223
6.88875	-0.0401679	0.0746627	24	-0.531174	0.599406	0.954887	28.5576	Cry2	ENSMUSG00000068742
4.02523	-0.164532	0.074137	24	-2.07069	0.0475355	0.763191	28.5576	Slc35c1	ENSMUSG00000049922
0.143796	0.0510908	0.126818	24	0.320746	0.750739	0.974099	28.5576	Gm13815	ENSMUSG00000080860
8.22473	0.125112	0.102041	24	1.26359	0.216596	0.859157	28.5576	Chst1	ENSMUSG00000027221
7.85667	0.0407054	0.071708	24	0.555669	0.582765	0.953049	28.5576	Syt13	ENSMUSG00000027220
2.83871	-0.0429553	0.224714	24	-0.201807	0.841502	0.986308	28.47	Prdm11	ENSMUSG00000075028
6.34101	-0.0663298	0.0896449	24	-0.751184	0.458688	0.924795	28.5576	Trp53i11	ENSMUSG00000068735
4.81505	0.216253	0.249974	24	0.906802	0.372604	0.90787	26.7615	Tspan18	ENSMUSG00000027217
-2.07414	-0.0598959	0.920883	24	-0.0686745	0.945729	0.996343	28.4667	Gm13807	ENSMUSG00000085852
4.80041	-0.10504	0.285204	24	-0.384863	0.703413	0.967652	26.4808	Cd82	ENSMUSG00000027215
0.739718	0.115211	0.421549	24	0.28883	0.774809	0.975966	28.4105	Alx4	ENSMUSG00000040310
5.15947	-0.145758	0.0769045	24	-1.85401	0.0740934	0.787413	28.5576	Ext2	ENSMUSG00000027198
1.43452	-0.531581	0.209163	24	-2.56617	0.0158036	0.744883	28.5576	Accs	ENSMUSG00000040272
4.25053	-9.30752e-05	0.112157	24	-0.000847038	0.99933	0.99995	28.5576	Gm13889	ENSMUSG00000087006
2.43916	-0.0306964	0.122643	24	-0.242332	0.810255	0.981248	28.5576	Alkbh3	ENSMUSG00000040174
6.11874	-0.0110136	0.066811	24	-0.158931	0.874842	0.991873	28.5576	Hsd17b12	ENSMUSG00000027195
1.43057	0.0114719	0.207025	24	0.0564638	0.955366	0.997416	28.5576	Mir670hg	ENSMUSG00000075020
5.3043	0.0126558	0.0722638	24	0.169966	0.866235	0.989342	28.5576	Ttc17	ENSMUSG00000027194
2.1116	-0.025769	0.146678	24	-0.1734	0.86356	0.989286	28.5576	Itpa-ps1	ENSMUSG00000081476
1.81328	-0.0718228	0.154137	24	-0.465008	0.645452	0.960092	28.5576	2810002D19Rik	ENSMUSG00000045464
6.66269	0.0615213	0.0495815	24	1.10484	0.27845	0.880648	28.5576	Api5	ENSMUSG00000027193
6.42808	-0.0509483	0.103253	24	-0.509559	0.614276	0.956078	28.5576	Lrrc4c	ENSMUSG00000050587
0.806576	0.123765	0.179555	24	0.658939	0.515214	0.936755	28.5576	Gm13803	ENSMUSG00000082820
4.47443	0.054753	0.109236	24	0.511725	0.612778	0.956078	28.5576	B230118H07Rik	ENSMUSG00000027165
4.6164	0.0500038	0.0863813	24	0.571564	0.572089	0.949569	28.5576	Traf6	ENSMUSG00000027164
3.83948	-0.219459	0.294856	24	-0.780192	0.442124	0.919609	26.7615	Prr5l	ENSMUSG00000032841
4.17194	0.0649079	0.123378	24	0.54182	0.592145	0.954108	28.5576	Commd9	ENSMUSG00000027163
4.0567	-0.0595179	0.149181	24	-0.417221	0.679637	0.964044	28.5576	Ldlrad3	ENSMUSG00000048058
0.831857	0.00139473	0.103792	24	0.010703	0.991535	0.99995	28.5576	Gm13921	ENSMUSG00000082328
8.31063	0.0350597	0.0877386	24	0.404134	0.689125	0.965757	28.5576	Trim44	ENSMUSG00000027189
5.66376	0.100255	0.106549	24	0.97228	0.339075	0.90037	28.5576	Fjx1	ENSMUSG00000075012
3.29467	-0.57105	0.32433	24	-1.84542	0.0760762	0.787415	26.7429	Pamr1	ENSMUSG00000027188
11.42	-0.0828402	0.153634	24	-0.569978	0.573173	0.949702	28.4075	Slc1a2	ENSMUSG00000005089
1.53186	-0.337639	0.250195	24	-1.40963	0.169447	0.838334	28.5576	Cd44	ENSMUSG00000005087
5.48403	0.0819561	0.0499193	24	1.44412	0.159588	0.833346	28.5576	Pdhx	ENSMUSG00000010914
2.7867	0.0591503	0.133455	24	0.443928	0.66044	0.961732	28.5576	Apip	ENSMUSG00000010911
-0.840992	-0.457327	0.382328	24	-1.22102	0.232064	0.864412	28.5576	Elf5	ENSMUSG00000027186
5.98246	0.0476196	0.107901	24	0.457362	0.650871	0.960883	28.5576	Cat	ENSMUSG00000027187
3.3998	-0.222411	0.126042	24	-1.79186	0.083759	0.794392	28.5576	Abtb2	ENSMUSG00000032724
4.55386	0.0156372	0.0703463	24	0.210019	0.835144	0.984394	28.5576	Nat10	ENSMUSG00000027185
7.86828	0.102944	0.062049	24	1.57349	0.12662	0.825599	28.5576	Caprin1	ENSMUSG00000027184
-0.226672	0.272761	0.166715	24	1.38662	0.176288	0.838617	28.5576	Gm13880	ENSMUSG00000081010
3.94921	0.0515859	0.098355	24	0.520191	0.60694	0.955161	28.5576	Lmo2	ENSMUSG00000032698
5.96814	-0.12188	0.0705797	24	-1.68225	0.103425	0.809768	28.5576	Fbxo3	ENSMUSG00000027180
-0.214511	-0.884421	0.425849	24	-2.16619	0.0387895	0.763149	28.5576	Cd59b	ENSMUSG00000068686
2.94599	-0.167592	0.51434	24	-0.336646	0.739115	0.972397	25.7229	Cd59a	ENSMUSG00000032679
6.96649	0.0478282	0.163212	24	0.309759	0.759049	0.975516	27.8664	D430041D05Rik	ENSMUSG00000068373
-0.918353	0.144992	0.306975	24	0.454676	0.65278	0.960883	28.5576	Gm13882	ENSMUSG00000081721
6.66963	0.010239	0.0982006	24	0.107103	0.915456	0.994696	28.5576	Hipk3	ENSMUSG00000027177
-1.31871	-0.212184	0.255156	24	-0.74459	0.462603	0.926077	28.5576	Gm13884	ENSMUSG00000082379
4.59349	-0.0145876	0.065262	24	-0.20731	0.837239	0.985064	28.5576	Cstf3	ENSMUSG00000027176
3.95561	0.0680709	0.245801	24	0.292477	0.772111	0.975966	27.5706	Tcp11l1	ENSMUSG00000027175
1.18787	0.275086	0.236607	24	1.18922	0.244149	0.870106	28.5576	Depdc7	ENSMUSG00000027173
-0.368781	0.038689	0.213222	24	0.167661	0.868031	0.989749	28.5576	Gm13886	ENSMUSG00000083856
0.241286	-0.757696	0.596323	24	-1.3397	0.191369	0.845635	27.352	Prrg4	ENSMUSG00000027171
2.43951	-0.194705	0.141059	24	-1.37321	0.180374	0.839576	28.5576	Ccdc73	ENSMUSG00000045106
5.72112	0.101593	0.0858742	24	1.18978	0.243932	0.870106	28.5576	Eif3m	ENSMUSG00000027170
3.97068	-0.277187	0.160896	24	-1.81323	0.0803195	0.787568	28.5576	Rcn1	ENSMUSG00000005973
4.13696	0.00143368	0.100669	24	0.0142467	0.988732	0.99995	28.5576	Rpl10-ps1	ENSMUSG00000080859
3.22243	-0.0684242	0.0935041	24	-0.697265	0.491275	0.932855	28.5576	Pax6	ENSMUSG00000027168
3.60852	-0.0716547	0.0826259	24	-0.815373	0.421607	0.917057	28.5576	Elp4	ENSMUSG00000027167
3.51819	0.00960089	0.130672	24	0.0750233	0.940719	0.996343	28.5576	Immp1l	ENSMUSG00000042670
2.35365	0.251638	0.144866	24	1.73165	0.0941278	0.804567	28.5576	Dnajc24	ENSMUSG00000027166
-1.55304	-1.36166	0.831992	24	-1.73002	0.0944908	0.804567	28.3757	Dcdc5	ENSMUSG00000074981
0.132884	0.0346076	0.262991	24	0.13195	0.895949	0.993121	28.5576	BB218582	ENSMUSG00000085218
5.62493	0.156678	0.123958	24	1.32342	0.196194	0.849133	28.5576	Mpped2	ENSMUSG00000016386
5.068	-0.0240835	0.0589867	24	-0.374325	0.710928	0.968633	28.5576	Arl14ep	ENSMUSG00000027122
2.16673	-0.226008	0.127018	24	-1.71262	0.0976227	0.806696	28.5576	Gm13904	ENSMUSG00000082066
5.1437	-0.0720601	0.158107	24	-0.481955	0.633548	0.959456	28.2688	Kcna4	ENSMUSG00000042604
3.20659	0.0927765	0.110009	24	0.829565	0.413666	0.917057	28.5576	Rpl35a-ps4	ENSMUSG00000083424
3.88298	-0.174044	0.0892262	24	-1.89422	0.0683649	0.782325	28.5576	Hadhb-ps	ENSMUSG00000063684
2.47576	0.248235	0.11794	24	2.0156	0.0533393	0.763191	28.5576	Mettl15	ENSMUSG00000057234
0.308549	0.266385	0.240928	24	1.09682	0.281882	0.880648	28.5576	Kif18a	ENSMUSG00000027115
5.61087	0.228791	0.170957	24	1.41347	0.16864	0.838334	27.7466	Bdnf	ENSMUSG00000048482
7.10366	0.158719	0.122259	24	1.36123	0.184087	0.843535	28.5576	Lin7c	ENSMUSG00000027162
5.09803	-0.00997426	0.104208	24	-0.0981397	0.922507	0.994757	28.5576	Lgr4	ENSMUSG00000050199
3.2061	0.0555047	0.156937	24	0.365434	0.71748	0.969598	28.5576	Ccdc34	ENSMUSG00000027160
1.75743	-0.441399	0.404315	24	-1.151	0.259697	0.875126	27.3435	Bbox1	ENSMUSG00000041660
0.684189	-0.158429	0.28539	24	-0.570235	0.572978	0.949702	28.5576	Fibin	ENSMUSG00000074971
7.64402	0.210399	0.14637	24	1.52011	0.139576	0.829677	28.3046	Ano3	ENSMUSG00000074968
0.14881	0.0845904	0.306609	24	0.281103	0.780658	0.977142	28.5576	Gm13961	ENSMUSG00000084094
5.66263	-0.096266	0.130534	24	-0.775483	0.444429	0.920226	28.5576	Lpcat4	ENSMUSG00000027134
4.80165	0.0337073	0.111405	24	0.311371	0.75778	0.975435	28.5576	Nop10	ENSMUSG00000027133
6.03091	-0.0500303	0.0706993	24	-0.689959	0.495789	0.933381	28.5576	Slc12a6	ENSMUSG00000027130
5.76125	0.0640557	0.0939478	24	0.694858	0.49276	0.933008	28.5576	Emc4	ENSMUSG00000027131
2.99417	-0.139698	0.107113	24	-1.25742	0.21879	0.859157	28.5576	Katnbl1	ENSMUSG00000027132
6.66523	-0.00666355	0.040549	24	-0.135544	0.893133	0.993121	28.5576	Emc7	ENSMUSG00000055943
-0.224007	0.198103	0.27767	24	0.704582	0.486777	0.93183	28.5576	Chrm5	ENSMUSG00000074939
2.75886	-0.209542	0.13728	24	-1.52956	0.137128	0.827154	28.5576	Aven	ENSMUSG00000003604
5.06806	-0.0146308	0.224244	24	-0.0685557	0.945848	0.996343	27.0071	Ryr3	ENSMUSG00000057378
4.15768	0.207367	0.199618	24	1.09801	0.281595	0.880648	27.8673	Fmn1	ENSMUSG00000044042
2.65794	0.124305	0.232493	24	0.564748	0.576671	0.950708	28.4532	Grem1	ENSMUSG00000074934
7.4206	-0.0347721	0.124944	24	-0.292245	0.772212	0.975966	28.5576	Scg5	ENSMUSG00000023236
1.79135	-0.132424	0.174348	24	-0.760892	0.452959	0.922872	28.5576	Arhgap11a	ENSMUSG00000041219
3.432	0.0618303	0.0876413	24	0.666218	0.510618	0.935934	28.5576	Gm21596	ENSMUSG00000096006
2.13686	-0.121647	0.139854	24	-0.852905	0.400809	0.912952	28.5576	Gjd2	ENSMUSG00000068615
1.1314	0.0569294	0.228113	24	0.253388	0.801784	0.979498	28.5576	A530058N18Rik	ENSMUSG00000087694
5.19021	0.00271589	0.0760552	24	0.0349334	0.972376	0.998549	28.5576	Aqr	ENSMUSG00000040383
4.76539	0.153855	0.0799884	24	1.88148	0.0701362	0.783561	28.5576	Zfp770	ENSMUSG00000040321
4.13747	0.178566	0.0643209	24	2.50334	0.0182819	0.744883	28.5576	Dph6	ENSMUSG00000057147
2.80431	-0.00384195	0.124641	24	-0.0305638	0.97583	0.998942	28.5576	BC052040	ENSMUSG00000040282
5.23959	-0.144109	0.206441	24	-0.735047	0.468596	0.927132	27.2225	Meis2	ENSMUSG00000027210
3.09751	-0.0483539	0.0951267	24	-0.483715	0.632277	0.95917	28.5576	Gm13991	ENSMUSG00000081787
-0.505301	0.0669175	0.320184	24	0.210676	0.834636	0.984366	28.5576	Tmco5	ENSMUSG00000027355
0.794254	-0.391514	0.25487	24	-1.54291	0.133862	0.825599	28.5576	D330050G23Rik	ENSMUSG00000085316
0.80054	0.0163417	0.145049	24	0.101588	0.919794	0.994696	28.5576	Gm13981	ENSMUSG00000074930
7.07086	0.00687265	0.118908	24	0.0604708	0.952202	0.996343	28.5576	Spred1	ENSMUSG00000027351
5.45671	0.0742194	0.0709664	24	1.01327	0.319438	0.895823	28.5576	Fam98b	ENSMUSG00000027349
9.55618	0.146998	0.141222	24	1.09887	0.28102	0.880648	28.5032	Rasgrp1	ENSMUSG00000027347
1.63207	-0.0228128	0.490619	24	-0.0488084	0.961433	0.997447	26.8927	Thbs1	ENSMUSG00000040152
-0.899356	0.153357	0.766672	24	0.211243	0.834244	0.984271	27.696	Fsip1	ENSMUSG00000027344
3.63611	0.0557865	0.104543	24	0.531669	0.599067	0.954887	28.5576	Gpr176	ENSMUSG00000040133
4.24583	-0.0608213	0.0842562	24	-0.70242	0.488104	0.932395	28.5576	Eif2ak4	ENSMUSG00000005102
6.23087	0.0935558	0.110391	24	0.880603	0.385884	0.911576	28.5576	Srp14	ENSMUSG00000009549
1.64833	-0.453938	0.2852	24	-1.6752	0.104812	0.809768	28.5576	Bmf	ENSMUSG00000040093
0.397091	-0.294013	0.380451	24	-0.809	0.425204	0.917057	28.5576	Bub1b	ENSMUSG00000040084
5.99311	-0.0764536	0.116204	24	-0.686587	0.497881	0.933414	28.5576	Pak6	ENSMUSG00000074923
4.55257	0.149629	0.15091	24	1.04328	0.305568	0.893153	28.5576	Ankrd63	ENSMUSG00000078137
0.923686	0.172521	0.228337	24	0.763646	0.451341	0.922872	28.5576	Plcb2	ENSMUSG00000040061
5.88885	0.125178	0.0754732	24	1.63512	0.113001	0.821803	28.5576	Inafm2	ENSMUSG00000074918
3.15227	-0.272371	0.153544	24	-1.82216	0.0789195	0.787415	28.5576	Ccdc9b	ENSMUSG00000045838
8.64973	0.0675601	0.0960081	24	0.719549	0.477651	0.928242	28.5576	Disp2	ENSMUSG00000040035
-0.320135	0.490331	0.375935	24	1.33179	0.193463	0.847545	28.5576	Knstrn	ENSMUSG00000027331
6.25002	-0.030539	0.074097	24	-0.406021	0.687754	0.965614	28.5576	Ivd	ENSMUSG00000027332
5.72657	0.196799	0.0908736	24	2.19668	0.0363167	0.763149	28.5576	Bahd1	ENSMUSG00000040007
0.903026	-0.209452	0.300578	24	-0.724385	0.474723	0.927691	28.5576	Chst14	ENSMUSG00000074916
5.61395	0.133335	0.0836747	24	1.59516	0.121686	0.825599	28.5576	Ccdc32	ENSMUSG00000039983
2.66713	-0.0903797	0.117105	24	-0.749393	0.459749	0.924996	28.5576	Rpusd2	ENSMUSG00000027324
-1.78288	0.548773	0.70421	24	0.820141	0.418929	0.917057	28.5576	Knl1	ENSMUSG00000027326
-0.000358751	0.0153018	0.275654	24	0.0551839	0.956376	0.997421	28.5576	Rad51	ENSMUSG00000027323
4.82049	-0.0216863	0.0637326	24	-0.316209	0.754143	0.975202	28.5576	Rmdn3	ENSMUSG00000070730
-1.42211	-1.14302	0.595957	24	-2.00956	0.0540119	0.763191	28.5576	Gchfr	ENSMUSG00000046814
2.67995	-0.157433	0.134886	24	-1.16096	0.255271	0.872521	28.5576	Dnajc17	ENSMUSG00000034278
-1.09792	-1.40983	0.482759	24	-2.98432	0.00577069	0.744883	28.5576	Gm14137	ENSMUSG00000055926
0.429416	0.0135603	0.150434	24	0.0797424	0.936998	0.996261	28.5576	Gm14138	ENSMUSG00000081572
3.74389	-0.23188	0.0935226	24	-2.4105	0.0226041	0.744883	28.5576	Zfyve19	ENSMUSG00000068580
0.522255	0.364841	0.379714	24	1.01408	0.319074	0.895823	28.5032	Spint1	ENSMUSG00000027315
2.10405	-0.41803	0.265163	24	-1.66498	0.106893	0.809768	28.4532	Rhov	ENSMUSG00000034226
5.7302	0.052829	0.0773803	24	0.675345	0.504889	0.934569	28.5576	Vps18	ENSMUSG00000034216
0.904443	-0.467672	0.203594	24	-2.23308	0.0335512	0.763149	28.5576	Dll4	ENSMUSG00000027314
2.08266	-0.143744	0.139432	24	-1.00995	0.320999	0.895823	28.5576	Chac1	ENSMUSG00000027313
4.66584	-0.111311	0.0947371	24	-1.18116	0.247283	0.870916	28.5576	Ino80	ENSMUSG00000034154
0.482691	-0.481878	0.306909	24	-1.60879	0.118662	0.825599	28.5576	Exd1	ENSMUSG00000048647
7.01143	0.0427337	0.060363	24	0.667731	0.509666	0.935784	28.5576	Chp1	ENSMUSG00000014077
8.91958	0.0424124	0.125834	24	0.353544	0.726277	0.971152	28.5576	Oip5os1	ENSMUSG00000085438
-0.57195	0.0819372	0.349048	24	0.235111	0.815801	0.982682	28.5576	Oip5	ENSMUSG00000072980
1.19951	-0.100486	0.139667	24	-0.672305	0.506793	0.934569	28.5576	Nusap1	ENSMUSG00000027306
3.97823	0.105032	0.0734021	24	1.33272	0.19316	0.847298	28.5576	Ndufaf1	ENSMUSG00000027305
3.67959	0.0391689	0.0837466	24	0.443393	0.660823	0.961732	28.5576	H3f3c	ENSMUSG00000082029
1.00395	0.00207563	0.216078	24	0.00961934	0.992392	0.99995	28.5576	Gm14383	ENSMUSG00000081416
6.51207	0.0465141	0.0729977	24	0.626357	0.536056	0.942277	28.5576	Rtf1	ENSMUSG00000027304
7.61364	0.232374	0.143632	24	1.71057	0.0980754	0.807179	28.3738	Itpka	ENSMUSG00000027296
2.9389	-0.295412	0.146297	24	-2.05648	0.0489766	0.763191	28.5576	Ltk	ENSMUSG00000027297
4.14833	0.00866393	0.0709638	24	0.113302	0.910584	0.994645	28.5576	Rpap1	ENSMUSG00000034032
6.73322	-0.115124	0.127644	24	-0.948657	0.350754	0.905289	28.5576	Tyro3	ENSMUSG00000027298
5.85107	-0.0951685	0.150231	24	-0.669811	0.508417	0.935088	28.2477	Mga	ENSMUSG00000033943
5.3767	-0.011223	0.0784992	24	-0.141052	0.888819	0.992934	28.5576	Mapkbp1	ENSMUSG00000033902
-0.545901	-0.308432	0.491215	24	-0.65756	0.516086	0.936774	28.5576	Sptbn5	ENSMUSG00000074899
3.22714	-0.308717	0.165312	24	-1.94213	0.0620437	0.769972	28.5576	Ehd4	ENSMUSG00000027293
3.26167	-0.585345	0.310505	24	-1.98914	0.0567351	0.763191	27.4514	Pla2g4e	ENSMUSG00000050211
6.25917	0.00525554	0.0485446	24	0.0955699	0.92453	0.995191	28.5576	Vps39	ENSMUSG00000027291
5.05043	0.0490295	0.088701	24	0.553106	0.584495	0.95333	28.5576	Tmem87a	ENSMUSG00000033808
3.25469	-0.266697	0.131259	24	-2.05401	0.0492304	0.763191	28.5576	Ganc	ENSMUSG00000062646
3.35512	0.300693	0.159309	24	1.9735	0.058185	0.76323	28.5576	Capn3	ENSMUSG00000079110
8.13161	-0.0100535	0.0859341	24	-0.11803	0.90687	0.993938	28.5576	Zfp106	ENSMUSG00000027288
3.07085	-0.299898	0.215318	24	-1.47042	0.152401	0.83193	28.5032	Snap23	ENSMUSG00000027287
5.02337	0.133801	0.0703321	24	1.82566	0.0783766	0.787415	28.5576	Lrrc57	ENSMUSG00000027286
4.60698	0.159251	0.0677464	24	2.21082	0.0352192	0.763149	28.5576	Haus2	ENSMUSG00000027285
3.15425	-0.350272	0.236744	24	-1.56466	0.128861	0.825599	28.0875	Stard9	ENSMUSG00000033705
3.61991	-0.02498	0.0811265	24	-0.288996	0.774672	0.975966	28.5576	Cdan1	ENSMUSG00000027284
6.0502	-0.190037	0.109809	24	-1.79657	0.0829894	0.79315	28.5576	Ttbk2	ENSMUSG00000090100
5.85811	-0.00578384	0.0917863	24	-0.064052	0.949375	0.996343	28.5576	Ubr1	ENSMUSG00000027272
4.59157	-0.0629143	0.040744	24	-1.19584	0.241593	0.869421	28.5576	Tmem62	ENSMUSG00000054484
5.51154	-0.0116955	0.0761825	24	-0.150997	0.881039	0.992619	28.5576	Ccndbp1	ENSMUSG00000023572
-3.81436	-2.7595	1.29147	24	-2.25644	0.0321301	0.763149	27.696	Epb42	ENSMUSG00000023216
2.7775	-0.0634494	0.133704	24	-0.475001	0.638399	0.959456	28.5576	Lcmt2	ENSMUSG00000074890
3.53993	-0.155454	0.0919038	24	-1.62485	0.115182	0.825599	28.5576	Adal	ENSMUSG00000027259
2.92457	-0.138184	0.1254	24	-1.09572	0.282356	0.880648	28.5576	Zscan29	ENSMUSG00000050619
3.25049	-0.0723657	0.0867961	24	-0.777977	0.442981	0.920057	28.5576	Tubgcp4	ENSMUSG00000027263
6.31126	0.0199081	0.0945605	24	0.215218	0.831127	0.984086	28.5576	Trp53bp1	ENSMUSG00000043909
10.293	-0.0115772	0.125689	24	-0.0963821	0.92389	0.995088	28.5576	Map1a	ENSMUSG00000027254
6.24741	-0.0752316	0.0957403	24	-0.804432	0.427794	0.917057	28.5576	Ppip5k1	ENSMUSG00000033526
7.50039	0.0429336	0.117506	24	0.381841	0.705406	0.968253	28.5576	Ckmt1	ENSMUSG00000000308
-0.171889	-0.176148	0.375211	24	-0.490857	0.627279	0.957947	28.5576	Strc	ENSMUSG00000033498
0.794602	-0.311963	0.193563	24	-1.56002	0.129771	0.825599	28.5576	Catsper2	ENSMUSG00000033486
7.65231	0.0282608	0.0783047	24	0.359105	0.722158	0.970895	28.5576	Pdia3	ENSMUSG00000027248
-1.3956	-0.452017	0.387647	24	-1.15723	0.256768	0.873881	28.5576	Ell3	ENSMUSG00000027246
4.97716	-0.00387848	0.11421	24	-0.0351268	0.972223	0.998548	28.5576	Serf2	ENSMUSG00000074884
0.567822	-0.213451	0.247466	24	-0.861495	0.396142	0.91201	28.5576	Hypk	ENSMUSG00000027245
5.725	0.0040836	0.047999	24	0.0742789	0.941306	0.996343	28.5576	Mfap1b	ENSMUSG00000048222
2.06462	-0.0427956	0.158385	24	-0.270645	0.78861	0.977237	28.5576	Gm14017	ENSMUSG00000081967
0.0455468	0.359613	0.262572	24	1.3665	0.182446	0.842073	28.5576	Gm14018	ENSMUSG00000084407
5.86345	-0.00551249	0.047949	24	-0.100537	0.92062	0.994696	28.5576	Mfap1a	ENSMUSG00000068479
2.16145	-0.0998689	0.183683	24	-0.553778	0.584041	0.95333	28.5576	Wdr76	ENSMUSG00000027242
4.75129	-0.237735	0.115693	24	-2.12055	0.0427722	0.763191	28.5576	Frmd5	ENSMUSG00000027238
6.87529	0.0337206	0.0736863	24	0.450735	0.655584	0.960883	28.5576	Casc4	ENSMUSG00000060227
4.54889	0.162107	0.122811	24	1.36548	0.182762	0.842336	28.5576	Ctdspl2	ENSMUSG00000033411
4.94079	0.101967	0.0798819	24	1.25627	0.219199	0.859157	28.5576	Eif3j1	ENSMUSG00000027236
3.71985	0.07405	0.159434	24	0.485439	0.631069	0.958849	28.5576	Spg11	ENSMUSG00000033396
6.47464	0.131563	0.149637	24	0.929695	0.360422	0.90688	28.1907	B2m	ENSMUSG00000060802
0.535422	0.0979538	0.136905	24	0.622238	0.538722	0.942799	28.5576	Rps12-ps10	ENSMUSG00000070692
4.18347	0.0402806	0.110775	24	0.369142	0.714745	0.969269	28.5576	Sord	ENSMUSG00000027227
-2.41314	1.70179	1.74459	24	1.02146	0.316218	0.895823	26.6587	Duox2	ENSMUSG00000068452
4.90233	0.0693017	0.0904211	24	0.769088	0.448156	0.921149	28.5576	Shf	ENSMUSG00000033256
-0.096201	-0.336008	0.332358	24	-1.01693	0.317727	0.895823	28.5576	Bambi-ps1	ENSMUSG00000081219
6.97169	-0.139389	0.17011	24	-0.865411	0.394249	0.91201	27.6929	Gatm	ENSMUSG00000027199
0.914561	0.0988642	0.204894	24	0.478576	0.635884	0.959456	28.5576	Spata5l1	ENSMUSG00000074876
6.02103	-0.0156618	0.0787814	24	-0.197673	0.844701	0.986732	28.5576	Slc30a4	ENSMUSG00000005802
4.75623	0.0333115	0.102414	24	0.330343	0.743552	0.973503	28.5576	Bloc1s6	ENSMUSG00000005804
2.62082	0.0613838	0.211017	24	0.30512	0.762488	0.975581	28.5576	Sqor	ENSMUSG00000005803
6.42429	-0.137188	0.143966	24	-1.00757	0.322178	0.895823	28.3659	Sema6d	ENSMUSG00000027200
1.27179	0.135253	0.345718	24	0.413519	0.682332	0.964145	28.4075	Slc24a5	ENSMUSG00000035183
5.24851	-0.0160303	0.0648103	24	-0.233596	0.816965	0.982682	28.5576	Myef2	ENSMUSG00000027201
1.0277	0.100337	0.234346	24	0.436921	0.665455	0.963788	28.5576	Gm14004	ENSMUSG00000087056
2.93067	-0.107718	0.159818	24	-0.695503	0.492362	0.932855	28.5576	Ctxn2	ENSMUSG00000074872
4.43655	0.0738446	0.106205	24	0.705894	0.485973	0.93183	28.5576	Dut	ENSMUSG00000027203
3.27867	-0.178396	0.205432	24	-0.915435	0.367629	0.907144	28.5576	Fbn1	ENSMUSG00000027204
1.63528	0.151856	0.142915	24	1.01816	0.317149	0.895823	28.5576	Cep152	ENSMUSG00000068394
2.38481	0.0148531	0.152962	24	0.0976942	0.922858	0.994757	28.5576	Shc4	ENSMUSG00000035109
7.87587	0.161458	0.0995665	24	1.66746	0.106355	0.809768	28.5576	Eid1	ENSMUSG00000091337
7.46366	0.0146784	0.102381	24	0.147924	0.883442	0.992903	28.5576	Secisbp2l	ENSMUSG00000035093
6.79444	0.0577404	0.0626058	24	0.877697	0.387433	0.911576	28.5576	Cops2	ENSMUSG00000027206
4.35328	0.0860984	0.104276	24	0.835114	0.410586	0.917057	28.5576	Galk2	ENSMUSG00000027207
-0.122657	-0.824014	0.347543	24	-2.37601	0.0244349	0.744883	28.5576	Fgf7	ENSMUSG00000027208
2.89312	0.331121	0.151868	24	2.22676	0.0340169	0.763149	28.5576	Dtwd1	ENSMUSG00000023330
2.11848	-0.0635244	0.185358	24	-0.350784	0.728325	0.971897	28.5576	Slc27a2	ENSMUSG00000027359
1.91512	-0.558257	0.664431	24	-0.86995	0.392331	0.91201	25.8608	Hdc	ENSMUSG00000027360
3.86262	0.0957085	0.0893855	24	1.0361	0.308851	0.893287	28.5576	Gabpb1	ENSMUSG00000027361
5.92361	-0.0337468	0.0565989	24	-0.550477	0.586273	0.95333	28.5576	Usp8	ENSMUSG00000027363
2.61358	0.0835899	0.125185	24	0.657621	0.516048	0.936774	28.5576	Usp50	ENSMUSG00000027364
5.25685	-0.0544346	0.125281	24	-0.454058	0.65322	0.960883	28.5576	Trpm7	ENSMUSG00000027365
5.4348	-0.0183447	0.0810917	24	-0.224853	0.823695	0.983546	28.5576	Sppl2a	ENSMUSG00000027366
2.71357	0.0303324	0.167081	24	0.186558	0.853326	0.988031	28.5576	Ap4e1	ENSMUSG00000001998
3.44336	-0.0343425	0.119772	24	-0.288981	0.774684	0.975966	28.5576	Blvra	ENSMUSG00000001999
-0.0650222	0.143969	0.292936	24	0.488965	0.628601	0.958365	28.5576	Ncaph	ENSMUSG00000034906
1.52669	-0.0249503	0.674554	24	-0.0383246	0.969723	0.99793	25.9143	Itpripl1	ENSMUSG00000074825
-0.0503475	-0.108989	0.365585	24	-0.305552	0.762162	0.975581	28.5576	1810024B03Rik	ENSMUSG00000044145
7.16815	0.00178629	0.0725867	24	0.0241694	0.980886	0.999807	28.5576	Snrnp200	ENSMUSG00000003660
5.75491	0.108198	0.0761412	24	1.40212	0.171655	0.838575	28.5576	Ciao1	ENSMUSG00000003662
6.92414	-0.00552556	0.040993	24	-0.111727	0.911822	0.994696	28.5576	Tmem127	ENSMUSG00000034850
6.80236	0.09291	0.0590886	24	1.47494	0.151169	0.83193	28.5576	Stard7	ENSMUSG00000027367
[truncated: 16,284 more rows]

## Sheet: Male_WT_dHPC
AvgExpr	logFC	SE	df.residual	t	pvalue	fdr	df.total	symbol	ensembl				p<0.05	SYMBOL	Log2FC	Pvalue		p<0.05 FC>1.3		SYMBOL	Log2FC	Pvalue			p<0.01	SYMBOL	Log2FC	Pvalue		p<0.01 FC>1.3		SYMBOL	Log2FC	Pvalue
4.7786	0.250117	0.320961	24	0.809151	0.425758	0.989086	26.0498	Xkr4	ENSMUSG00000051951			Count	831	Fam107a	0.909634	1.11417e-05		Count	385	Ccl21a	-2.30046	0.018545		Count	186	Fam107a	0.909634	1.11417e-05		Count	119	Wfdc18	-1.98554	0.000231926
1.81511	-0.240438	0.160075	24	-1.4948	0.145935	0.989086	28.5576	Sox17	ENSMUSG00000025902					Prodh	0.537645	1.65673e-05				Wfdc18	-1.98554	0.000231926				Prodh	0.537645	1.65673e-05				P2ry10b	-1.95673	0.000182361
0.854766	-0.210742	0.238405	24	-0.890725	0.38052	0.989086	28.5576	Gm6085	ENSMUSG00000098104					Etnppl	1.84835	2.00461e-05				P2ry10b	-1.95673	0.000182361				Etnppl	1.84835	2.00461e-05				1700063D05Rik	-1.65076	0.000704129
2.18274	0.047336	0.0755515	24	0.50649	0.616401	0.989086	28.5576	Gm6123	ENSMUSG00000103922					Cyp4f15	0.78002	3.68038e-05				Ccl5	-1.79704	0.0468737				Cyp4f15	0.78002	3.68038e-05				Tmem71	-1.47719	0.00761487
4.67446	-0.100693	0.0853951	24	-1.16513	0.253605	0.989086	28.5576	Mrpl15	ENSMUSG00000033845					Acot11	0.530848	4.31272e-05				1700063D05Rik	-1.65076	0.000704129				Acot11	0.530848	4.31272e-05				Gm10451	-1.41796	0.00756938
4.42934	-0.0656357	0.130724	24	-0.522103	0.605625	0.989086	28.5576	Lypla1	ENSMUSG00000025903					Folh1	0.71024	0.000133887				Gm42500	-1.64881	0.0296886				Folh1	0.71024	0.000133887				Gm15958	-1.3318	0.00410437
5.68903	0.0176761	0.0517114	24	0.306248	0.761638	0.989132	28.5576	Tcea1	ENSMUSG00000033813					Lag3	-1.31084	0.000155724				Dmrtb1	-1.62368	0.0410201				Lag3	-1.31084	0.000155724				Lag3	-1.31084	0.000155724
0.686078	-0.300396	0.212003	24	-1.39272	0.174455	0.989086	28.5576	Gm6104	ENSMUSG00000062588					P2ry10b	-1.95673	0.000182361				Aplnr	-1.53711	0.0228093				P2ry10b	-1.95673	0.000182361				Nos2	-1.30825	0.00219544
0.231971	-0.40887	0.284827	24	-1.461	0.154931	0.989086	28.5576	Gm37277	ENSMUSG00000103280					S100a6	-0.610461	0.00019274				Inmt	-1.4791	0.0100064				S100a6	-0.610461	0.00019274				Gm17115	-1.30734	0.0060662
4.02208	-0.118619	0.130785	24	-0.935212	0.35752	0.989086	28.5576	Rgs20	ENSMUSG00000002459					Wfdc18	-1.98554	0.000231926				Tmem71	-1.47719	0.00761487				Wfdc18	-1.98554	0.000231926				Mesp2	-1.28185	0.00638305
7.15438	0.0123126	0.083453	24	0.148359	0.883102	0.996088	28.5576	Atp6v1h	ENSMUSG00000033793					Fabp7	-0.989312	0.000349839				Itgax	-1.42976	0.0122244				Fabp7	-0.989312	0.000349839				Gbp11	-1.27225	0.000824089
0.333545	-0.610948	0.573032	24	-1.12513	0.270266	0.989086	27.4768	Oprk1	ENSMUSG00000025905					Epha10	0.460254	0.000365569				Styk1	-1.42745	0.0144318				Epha10	0.460254	0.000365569				Ect2	-1.24998	0.00710152
0.0412003	-0.514773	0.457194	24	-1.18287	0.246614	0.989086	28.5576	Npbwr1	ENSMUSG00000033774					Sec11c	-0.364799	0.000370211				Col9a1	-1.425	0.0385942				Sec11c	-0.364799	0.000370211				Ptpn18	-1.24826	0.000548122
6.53936	0.132971	0.100403	24	1.3637	0.183317	0.989086	28.5576	Rb1cc1	ENSMUSG00000025907					Cdkal1	0.253854	0.000373665				Gm10451	-1.41796	0.00756938				Cdkal1	0.253854	0.000373665				Serpinb1a	-1.20749	0.00476651
0.264066	-0.277728	0.321462	24	-0.891792	0.379957	0.989086	28.5576	4732440D04Rik	ENSMUSG00000090031					Sult1a1	1.24604	0.000394506				BC024139	-1.40368	0.0396119				Sult1a1	1.24604	0.000394506				2810407A14Rik	-1.12518	0.00263231
-1.02663	-0.0439931	0.415876	24	-0.107176	0.915399	0.997075	28.5576	Gm2147	ENSMUSG00000103355					Tmem119	-0.35126	0.000406559				Col6a5	-1.37179	0.048476				Tmem119	-0.35126	0.000406559				D830039M14Rik	-1.08503	0.00611687
2.26476	0.0780913	0.169397	24	0.46861	0.642906	0.989086	28.5576	Gm19026	ENSMUSG00000103845					Arhgef37	0.796177	0.000435884				Gm15958	-1.3318	0.00410437				Arhgef37	0.796177	0.000435884				Prr11	-1.0759	0.0033728
5.04315	-0.113517	0.180399	24	-0.665049	0.511494	0.989086	27.8268	St18	ENSMUSG00000033740					Icosl	0.407813	0.000472845				Gm47962	-1.33163	0.0305783				Icosl	0.407813	0.000472845				Ncf4	-1.05057	0.00186192
0.104201	0.432041	0.275276	24	1.57063	0.127283	0.989086	28.5576	Gm42492	ENSMUSG00000103329					Kcne1l	-0.655093	0.000518056				Colq	-1.31154	0.0451106				Kcne1l	-0.655093	0.000518056				Cd180	-1.00307	0.00583625
-0.129141	0.258566	0.165774	24	1.34102	0.190485	0.989086	28.5576	Gm37108	ENSMUSG00000102135					Ptpn18	-1.24826	0.000548122				Lag3	-1.31084	0.000155724				Ptpn18	-1.24826	0.000548122				Fabp7	-0.989312	0.000349839
6.7609	0.0940678	0.0810872	24	1.16146	0.255071	0.989086	28.5576	Pcmtd1	ENSMUSG00000051285					Sting1	-0.466849	0.000557781				Nos2	-1.30825	0.00219544				Sting1	-0.466849	0.000557781				Gm7251	-0.97662	0.000838927
-1.17124	-0.236326	0.541908	24	-0.456236	0.651671	0.989086	28.5576	Gm38372	ENSMUSG00000103509					Cspg5	-0.335603	0.000617183				Gm17115	-1.30734	0.0060662				Cspg5	-0.335603	0.000617183				Tnfrsf8	-0.974745	0.00931925
1.62101	-0.0115087	0.100211	24	-0.0987172	0.922053	0.997075	28.5576	Gm9826	ENSMUSG00000048538					Plin4	2.28777	0.000691106				Mesp2	-1.28185	0.00638305				Plin4	2.28777	0.000691106				Ccl9	-0.964901	0.0038784
4.53154	0.0879065	0.111821	24	0.805903	0.426959	0.989086	28.5576	Sntg1	ENSMUSG00000025909					Gm45650	1.62096	0.000700264				Gbp11	-1.27225	0.000824089				Gm45650	1.62096	0.000700264				Smtnl2	-0.927372	0.0086809
1.96518	-0.226218	0.136406	24	-1.607	0.119056	0.989086	28.5576	Gm24276	ENSMUSG00000076135					1700063D05Rik	-1.65076	0.000704129				Gm816	-1.26079	0.0204639				1700063D05Rik	-1.65076	0.000704129				Rarres1	-0.890455	0.00159169
-0.331417	0.0313664	0.143763	24	0.174626	0.862606	0.994768	28.5576	Gm7493	ENSMUSG00000066693					Ly86	-0.665424	0.000706988				Ect2	-1.24998	0.00710152				Ly86	-0.665424	0.000706988				Cela1	-0.877594	0.00335199
4.29013	-0.0352021	0.0661914	24	-0.487264	0.629791	0.989086	28.5576	Rrs1	ENSMUSG00000061024					Urb1	0.337836	0.000745541				Ptpn18	-1.24826	0.000548122				Urb1	0.337836	0.000745541				Psmb8	-0.874669	0.00187457
4.04452	0.123307	0.0885812	24	1.3577	0.185193	0.989086	28.5576	Adhfe1	ENSMUSG00000025911					Tst	-0.558514	0.000770714				Klk6	-1.22067	0.0480633				Tst	-0.558514	0.000770714				Fcrls	-0.866934	0.00294155
-1.07552	-0.168259	0.346582	24	-0.483291	0.632574	0.989086	28.5576	2610203C22Rik	ENSMUSG00000079671					Cyp2d22	0.315424	0.000780493				Fam167b	-1.22042	0.0414613				Cyp2d22	0.315424	0.000780493				Gm16470	-0.839974	0.00336196
1.94384	0.0343855	0.0847533	24	0.33918	0.736956	0.989086	28.5576	Gm6161	ENSMUSG00000081441					Gbp11	-1.27225	0.000824089				Serpinb1a	-1.20749	0.00476651				Gbp11	-1.27225	0.000824089				Nuf2	-0.822172	0.00123278
7.73714	0.125729	0.164901	24	0.805801	0.427187	0.989086	27.8398	Vxn	ENSMUSG00000067879					Gm7251	-0.97662	0.000838927				Cd74	-1.17631	0.0337409				Gm7251	-0.97662	0.000838927				Samsn1	-0.80431	0.00268785
1.64147	-0.106092	0.239455	24	-0.459353	0.649458	0.989086	28.5576	Mybl1	ENSMUSG00000025912					Gstm1	0.336593	0.000959108				2810407A14Rik	-1.12518	0.00263231				Gstm1	0.336593	0.000959108				AI115009	-0.76936	0.00176729
6.50741	0.0580328	0.102613	24	0.583694	0.564009	0.989086	28.5576	Vcpip1	ENSMUSG00000045210					Kirrel2	0.526171	0.00119022				Ube2c	-1.10547	0.0423792				Kirrel2	0.526171	0.00119022				Gm266	-0.746892	0.00817819
3.52113	0.144116	0.315615	24	0.478708	0.636032	0.989086	26.7782	Sgk3	ENSMUSG00000025915					Hopx	-0.381666	0.00122015				D830039M14Rik	-1.08503	0.00611687				Hopx	-0.381666	0.00122015				P4ha3	-0.711857	0.00587406
-0.0359308	0.437753	0.312341	24	1.42808	0.164116	0.989086	28.5576	Mcmdc2	ENSMUSG00000046101					Nuf2	-0.822172	0.00123278				Pld6	-1.08348	0.0159989				Nuf2	-0.822172	0.00123278				Dmrta2	-0.711769	0.00902298
2.70532	-0.0311059	0.117106	24	-0.258747	0.797687	0.989254	28.5576	Snhg6	ENSMUSG00000098234					Dus2	0.336079	0.0012748				Slamf9	-1.08114	0.0142402				Dus2	0.336079	0.0012748				Itgam	-0.709015	0.00263681
-1.01375	-0.613485	0.319643	24	-1.88389	0.0697989	0.989086	28.5576	Tcf24	ENSMUSG00000099032					Them4	-0.307006	0.00129697				Aox4	-1.08113	0.0330453				Them4	-0.307006	0.00129697				Gm9958	-0.68211	0.00625783
-1.29322	0.0910997	0.591725	24	0.161959	0.872479	0.995671	28.5576	Ppp1r42	ENSMUSG00000025916					Gabrr2	1.14245	0.00141525				Prr11	-1.0759	0.0033728				Gabrr2	1.14245	0.00141525				Gm4799	-0.672737	0.00953405
5.86334	-0.039686	0.07897	24	-0.499676	0.621131	0.989086	28.5576	Cops5	ENSMUSG00000025917					Trib2	-0.354856	0.00142875				Gm5535	-1.05666	0.0195722				Trib2	-0.354856	0.00142875				Ly86	-0.665424	0.000706988
3.32214	0.0652553	0.122616	24	0.535693	0.596319	0.989086	28.5576	Cspp1	ENSMUSG00000056763					Lims2	-0.541211	0.0014898				Ncf4	-1.05057	0.00186192				Lims2	-0.541211	0.0014898				Kcne1l	-0.655093	0.000518056
6.91558	0.0939611	0.101159	24	0.957316	0.346443	0.989086	28.5576	Arfgef1	ENSMUSG00000067851					Atat1	-0.232598	0.00154581				Gm33195	-1.02654	0.0300829				Atat1	-0.232598	0.00154581				Top2a	-0.653744	0.00920769
-2.53131	-0.195608	0.905701	24	-0.228277	0.821066	0.990526	28.4075	Cpa6	ENSMUSG00000042501					Rarres1	-0.890455	0.00159169				Gm10657	-1.01303	0.0147893				Rarres1	-0.890455	0.00159169				Fxyd2	-0.631905	0.0026632
6.17	0.243732	0.21066	24	1.21565	0.234649	0.989086	26.9824	Prex2	ENSMUSG00000048960					Gpd1	0.336627	0.00159177				Cd180	-1.00307	0.00583625				Gpd1	0.336627	0.00159177				Mmrn2	-0.616526	0.00285951
6.30834	0.0893842	0.11284	24	0.824928	0.41625	0.989086	28.5576	A830018L16Rik	ENSMUSG00000057715					Phka1	0.329068	0.00160251				Gm34466	-0.996631	0.0353926				Phka1	0.329068	0.00160251				S100a6	-0.610461	0.00019274
-0.303032	0.478367	0.222101	24	2.01176	0.0537663	0.989086	28.5576	Gm7560	ENSMUSG00000101610					Lpcat2	-0.503243	0.00168395				Fabp7	-0.989312	0.000349839				Lpcat2	-0.503243	0.00168395				Naprt	-0.603053	0.00644928
4.0788	-0.71511	1.24073	24	-0.58428	0.564337	0.989086	24.6692	Sulf1	ENSMUSG00000016918					Pnpla7	0.433653	0.00175219				B930025P03Rik	-0.981532	0.0191239				Pnpla7	0.433653	0.00175219				Ptpn6	-0.5934	0.00746775
1.51392	-0.305525	0.282564	24	-1.13022	0.267787	0.989086	28.5576	Slco5a1	ENSMUSG00000025938					AI115009	-0.76936	0.00176729				Gm7251	-0.97662	0.000838927				AI115009	-0.76936	0.00176729				Tst	-0.558514	0.000770714
6.62931	0.220078	0.124988	24	1.84922	0.0748029	0.989086	28.5576	Ncoa2	ENSMUSG00000005886					Hmgcs2	0.859093	0.00180662				Tnfrsf8	-0.974745	0.00931925				Hmgcs2	0.859093	0.00180662				Trem2	-0.552654	0.0028923
5.14334	-0.0834482	0.071379	24	-1.12746	0.268932	0.989086	28.5576	Tram1	ENSMUSG00000025935					Ncf4	-1.05057	0.00186192				Ccl9	-0.964901	0.0038784				Ncf4	-1.05057	0.00186192				Lims2	-0.541211	0.0014898
3.7998	-0.0533821	0.120183	24	-0.452156	0.654573	0.989086	28.5576	Lactb2	ENSMUSG00000025937					Psmb8	-0.874669	0.00187457				Ermap	-0.953318	0.0130841				Psmb8	-0.874669	0.00187457				Aif1	-0.535337	0.00884815
-0.838489	-0.249537	0.303029	24	-0.81053	0.424339	0.989086	28.5576	Gm5523	ENSMUSG00000097711					Tfrc	0.254275	0.00189881				Xpnpep2	-0.94414	0.0408999				Tfrc	0.254275	0.00189881				Prss35	-0.527696	0.00261758
4.03608	0.0707699	0.17111	24	0.436345	0.665869	0.989086	28.5447	Eya1	ENSMUSG00000025932					Gsta4	-0.347265	0.00197437				Smtnl2	-0.927372	0.0086809				Gsta4	-0.347265	0.00197437				Gm50490	-0.51385	0.00755256
-1.41774	0.189196	0.421941	24	0.459032	0.649686	0.989086	28.5576	Gm9947	ENSMUSG00000054493					AV356131	0.764191	0.00206732				Cdc6	-0.894228	0.0165417				AV356131	0.764191	0.00206732				Lpcat2	-0.503243	0.00168395
-0.340348	0.0246341	0.285689	24	0.0852961	0.932621	0.997075	28.5576	Msc	ENSMUSG00000025930					Htra1	0.272379	0.00216204				Rarres1	-0.890455	0.00159169				Htra1	0.272379	0.00216204				Chil1	-0.501261	0.0041089
-1.4063	0.18971	0.507514	24	0.388312	0.700665	0.989086	28.5576	Gm37412	ENSMUSG00000103492					Nos2	-1.30825	0.00219544				Gapdh-ps16	-0.887771	0.0241813				Nos2	-1.30825	0.00219544				Emid1	-0.49075	0.00810059
3.12198	-0.0997544	0.0916749	24	-1.02403	0.31442	0.989086	28.5576	Smt3h2-ps4	ENSMUSG00000081201					Gstm2-ps1	0.434714	0.00219793				Il7r	-0.877601	0.0490696				Gstm2-ps1	0.434714	0.00219793				Sting1	-0.466849	0.000557781
4.91805	-0.0733114	0.0832506	24	-0.871259	0.390879	0.989086	28.5576	Rpl5-ps1	ENSMUSG00000082193					Abhd3	-0.291004	0.00244078				Cela1	-0.877594	0.00335199				Abhd3	-0.291004	0.00244078				Arhgap45	-0.447742	0.00349425
-0.88994	-0.344135	0.281278	24	-1.16619	0.253184	0.989086	28.5576	Gm10566	ENSMUSG00000073737					Heph	0.579299	0.00246064				Psmb8	-0.874669	0.00187457				Heph	0.579299	0.00246064				P2ry13	-0.442401	0.00750743
4.91478	0.191917	0.176048	24	1.15263	0.258827	0.989086	27.9446	Kcnb2	ENSMUSG00000092083					Slc43a2	0.235184	0.00258087				Gm26645	-0.872553	0.019989				Slc43a2	0.235184	0.00258087				Haus7	-0.431404	0.00750337
2.54021	-0.060905	0.135253	24	-0.445991	0.658967	0.989086	28.5576	Terf1	ENSMUSG00000025925					Edn1	0.824457	0.00259447				Fzd5	-0.871454	0.0178709				Edn1	0.824457	0.00259447				Gpr34	-0.421861	0.00490546
-1.44383	0.288856	0.548082	24	0.547826	0.588068	0.989086	28.5576	4930444P10Rik	ENSMUSG00000067795					Prss35	-0.527696	0.00261758				Cox4i2	-0.869028	0.013879				Prss35	-0.527696	0.00261758				E130114P18Rik	-0.42058	0.00693874
7.62353	-0.0959515	0.0927991	24	-1.0546	0.300449	0.989086	28.5576	Rpl7	ENSMUSG00000043716					2810407A14Rik	-1.12518	0.00263231				Fcrls	-0.866934	0.00294155				2810407A14Rik	-1.12518	0.00263231				Slc14a1	-0.400998	0.00800372
3.62862	-0.0711823	0.193669	24	-0.388323	0.700669	0.989086	28.4368	Rdh10	ENSMUSG00000025921					Itgam	-0.709015	0.00263681				Bfsp2	-0.848713	0.0251463				Itgam	-0.709015	0.00263681				Gm6166	-0.397463	0.00993715
7.18058	-0.0117593	0.075345	24	-0.154333	0.878433	0.996088	28.5576	Stau2	ENSMUSG00000025920					9430041J12Rik	0.8317	0.00264551				9430065F17Rik	-0.841351	0.0204902				9430041J12Rik	0.8317	0.00264551				Ephb1	-0.389037	0.00942643
6.07986	0.00757754	0.0854361	24	0.0893787	0.929405	0.997075	28.5576	Ube2w	ENSMUSG00000025939					Fxyd2	-0.631905	0.0026632				BC049715	-0.840016	0.0131819				Fxyd2	-0.631905	0.0026632				Hopx	-0.381666	0.00122015
6.80017	-0.075888	0.0825405	24	-0.923039	0.36372	0.989086	28.5576	Eloc	ENSMUSG00000079658					Samsn1	-0.80431	0.00268785				Gm16470	-0.839974	0.00336196				Samsn1	-0.80431	0.00268785				Npas3	-0.379737	0.00503956
5.18625	-0.0362959	0.0668537	24	-0.516644	0.609383	0.989086	28.5576	Tmem70	ENSMUSG00000025940					Mt1	0.48321	0.00268865				Gm15688	-0.822907	0.0254246				Mt1	0.48321	0.00268865				Zfp939	0.39637	0.00791194
-0.426924	0.405596	0.254291	24	1.5295	0.137142	0.989086	28.5576	Ly96	ENSMUSG00000025779					Rgcc	-0.343558	0.00270439				Nuf2	-0.822172	0.00123278				Rgcc	-0.343558	0.00270439				Icosl	0.407813	0.000472845
0.36111	0.268915	0.181161	24	1.38093	0.178013	0.989086	28.5576	Gm5828	ENSMUSG00000091020					Gm26592	1.04357	0.00276601				Cenpk	-0.820987	0.0476085				Gm26592	1.04357	0.00276601				3110053B16Rik	0.416237	0.00741
5.95507	0.028694	0.160233	24	0.189393	0.851151	0.993809	28.0043	Jph1	ENSMUSG00000042686					Gjb6	0.527353	0.00284628				Pbk	-0.815114	0.0412162				Gjb6	0.527353	0.00284628				Gm34583	0.431811	0.00593101
6.8066	0.0701815	0.0635082	24	1.05524	0.300162	0.989086	28.5576	Gdap1	ENSMUSG00000025777					Mmrn2	-0.616526	0.00285951				Prss16	-0.80524	0.0451078				Mmrn2	-0.616526	0.00285951				Pnpla7	0.433653	0.00175219
0.277743	-0.0285488	0.156629	24	-0.160974	0.873247	0.995671	28.5576	Rbm6-ps1	ENSMUSG00000101589					Trem2	-0.552654	0.0028923				Samsn1	-0.80431	0.00268785				Trem2	-0.552654	0.0028923				Gstm2-ps1	0.434714	0.00219793
-0.145663	-0.0530311	0.328008	24	-0.164234	0.870704	0.995649	28.5576	Pi15	ENSMUSG00000067780					Casp3	-0.344971	0.00290184				Gm43692	-0.791764	0.0455075				Casp3	-0.344971	0.00290184				Gstm3	0.436699	0.00798936
2.67402	0.179421	0.192716	24	0.969224	0.340571	0.989086	28.5576	Crispld1	ENSMUSG00000025776					Fcrls	-0.866934	0.00294155				Tmem106a	-0.790791	0.0271661				Fcrls	-0.866934	0.00294155				Cmya5	0.438888	0.00691152
0.413416	-0.126401	0.236373	24	-0.533661	0.597706	0.989086	28.5576	Gm28756	ENSMUSG00000109887					Aldoc	0.348403	0.00301268				Gm16397	-0.787306	0.0151377				Aldoc	0.348403	0.00301268				Sparc	0.441247	0.00595423
0.912234	-0.143199	0.0899266	24	-1.19487	0.241966	0.989086	28.5576	Gm10075	ENSMUSG00000100720					Pf4	1.61418	0.00303413				Adora3	-0.778499	0.0416851				Pf4	1.61418	0.00303413				Cyp2j9	0.457667	0.00845078
-0.775807	0.110852	0.302341	24	0.359933	0.721546	0.989086	28.5576	Gm4849	ENSMUSG00000100204					Cyp1b1	0.801707	0.00307054				B3gnt7	-0.770348	0.0115102				Cyp1b1	0.801707	0.00307054				Epha10	0.460254	0.000365569
1.90836	-0.352445	0.157943	24	-2.202	0.0359	0.989086	28.5576	Mcm3	ENSMUSG00000041859					Acad9	0.214871	0.00311344				Pcdh12	-0.769416	0.0419189				Acad9	0.214871	0.00311344				Mt1	0.48321	0.00268865
7.31266	0.276459	0.127404	24	2.28201	0.0301321	0.989086	28.5576	Paqr8	ENSMUSG00000025931					Laptm5	-0.345193	0.00312117				AI115009	-0.76936	0.00176729				Laptm5	-0.345193	0.00312117				Thbs4	0.483503	0.00833615
1.16756	-0.513546	0.662138	24	-0.810476	0.424892	0.989086	26.4757	Efhc1	ENSMUSG00000041809					Cela1	-0.877594	0.00335199				Gm4890	-0.76891	0.0347998				Cela1	-0.877594	0.00335199				Adcy1	0.494578	0.00855759
0.578572	-0.00506177	0.316279	24	-0.0165244	0.986931	0.999837	28.5576	Tram2	ENSMUSG00000041779					Gm16470	-0.839974	0.00336196				Cyp4x1os	-0.766184	0.0218437				Gm16470	-0.839974	0.00336196				2210408F21Rik	0.499594	0.00662406
4.50827	0.0315055	0.095471	24	0.330807	0.743205	0.989086	28.5576	Tmem14a	ENSMUSG00000025933					Prr11	-1.0759	0.0033728				2310040G24Rik	-0.764072	0.0403948				Prr11	-1.0759	0.0033728				Mfsd2a	0.501476	0.00615628
-0.92992	-0.382284	0.313141	24	-1.19267	0.242816	0.989086	28.5576	Gsta3	ENSMUSG00000025934					Arhgap45	-0.447742	0.00349425				A830019P07Rik	-0.759274	0.0177631				Arhgap45	-0.447742	0.00349425				Gm44421	0.508364	0.00816232
-1.28407	0.0380046	0.299196	24	0.121301	0.904302	0.996858	28.5576	Gm7094	ENSMUSG00000096375					Gm49064	0.613203	0.0038				BC028528	-0.755904	0.0434628				Gm49064	0.613203	0.0038				Utp14b	0.520927	0.0060019
6.22459	-0.0976453	0.133321	24	-0.772432	0.446204	0.989086	28.5573	Kcnq5	ENSMUSG00000028033					Ccl9	-0.964901	0.0038784				Exd1	-0.753778	0.0370026				Ccl9	-0.964901	0.0038784				Kirrel2	0.526171	0.00119022
2.46948	-0.0799818	0.135155	24	-0.585169	0.56303	0.989086	28.5576	Gm7658	ENSMUSG00000082935					Olfml3	-0.321923	0.0040615				Hapln3	-0.751889	0.0265047				Olfml3	-0.321923	0.0040615				Gjb6	0.527353	0.00284628
7.32072	-0.0335463	0.138834	24	-0.255235	0.800377	0.989254	28.4532	Rims1	ENSMUSG00000041670					Phyhd1	1.18984	0.00407878				Col11a2	-0.748069	0.0148486				Phyhd1	1.18984	0.00407878				Acot11	0.530848	4.31272e-05
7.89746	-0.0937968	0.0978821	24	-0.983368	0.333685	0.989086	28.5576	Ogfrl1	ENSMUSG00000026158					Acrbp	1.18291	0.00409706				Gm266	-0.746892	0.00817819				Acrbp	1.18291	0.00409706				Prodh	0.537645	1.65673e-05
3.50231	-0.352279	0.128536	24	-2.78299	0.00944657	0.959509	28.5576	B3gat2	ENSMUSG00000026156					Gm15958	-1.3318	0.00410437				Birc5	-0.745803	0.0488237				Gm15958	-1.3318	0.00410437				BC064078	0.551791	0.00896122
4.83982	0.0367115	0.0757111	24	0.470074	0.641872	0.989086	28.5576	Smap1	ENSMUSG00000026155					Chil1	-0.501261	0.0041089				Zbtb32	-0.743695	0.028952				Chil1	-0.501261	0.0041089				1110002L01Rik	0.559722	0.00535685
3.48315	-0.0633917	0.149007	24	-0.439897	0.663323	0.989086	28.5576	Sdhaf4	ENSMUSG00000026154					Grem1	0.705349	0.00416661				Tnc	-0.739025	0.0197121				Grem1	0.705349	0.00416661				Gm6245	0.565348	0.00896728
4.58766	0.145111	0.093972	24	1.54915	0.132358	0.989086	28.5576	Fam135a	ENSMUSG00000026153					Emc8	0.164875	0.00428798				H2-Q7	-0.731414	0.0326213				Emc8	0.164875	0.00428798				Heph	0.579299	0.00246064
-1.51218	-1.425	0.685035	24	-2.16853	0.0385942	0.989086	28.5576	Col9a1	ENSMUSG00000026147					Mgat4b	-0.218331	0.00431206				Cldn24	-0.730117	0.0105582				Mgat4b	-0.218331	0.00431206				Gm49064	0.613203	0.0038
1.31947	0.594638	0.329917	24	1.90423	0.0670429	0.989086	28.4368	Col19a1	ENSMUSG00000026141					Sesn1	0.265409	0.0044206				A230001M10Rik	-0.727233	0.0135035				Sesn1	0.265409	0.0044206				Mylk3	0.626708	0.00579917
2.84673	-0.228179	0.110589	24	-1.99047	0.0561878	0.989086	28.5576	Tubb4b-ps2	ENSMUSG00000099997					Dnah14	1.13914	0.00451422				Hvcn1	-0.726833	0.0147358				Dnah14	1.13914	0.00451422				Grem1	0.705349	0.00416661
11.243	0.016506	0.105111	24	0.161191	0.873078	0.995671	28.5576	Gm28439	ENSMUSG00000100131					Acat3	-0.269595	0.00457757				Ctsk	-0.724575	0.0449504				Acat3	-0.269595	0.00457757				Folh1	0.71024	0.000133887
8.56465	0.11237	0.108881	24	1.07019	0.293498	0.989086	28.5576	Gm10222	ENSMUSG00000067736					Serpinb1a	-1.20749	0.00476651				1810024B03Rik	-0.719845	0.0417523				Serpinb1a	-1.20749	0.00476651				AV356131	0.764191	0.00206732
8.98274	-0.071924	0.136635	24	-0.55533	0.582996	0.989086	28.5447	Gm28438	ENSMUSG00000101939					Smug1	0.238622	0.00479713				Gm11837	-0.712948	0.025492				Smug1	0.238622	0.00479713				Gm20743	0.772482	0.0073594
12.4504	-0.124187	0.113513	24	-1.12872	0.268409	0.989086	28.5576	Gm28437	ENSMUSG00000101111					Dgka	0.343807	0.00479947				P4ha3	-0.711857	0.00587406				Dgka	0.343807	0.00479947				Cyp4f15	0.78002	3.68038e-05
12.75	-0.129344	0.114902	24	-1.16187	0.254909	0.989086	28.5576	Gm10925	ENSMUSG00000100862					Gm15608	0.796944	0.00485479				Dmrta2	-0.711769	0.00902298				Gm15608	0.796944	0.00485479				Arhgef37	0.796177	0.000435884
12.0047	-0.082559	0.101714	24	-0.827966	0.414556	0.989086	28.5576	Gm28661	ENSMUSG00000102070					Gpr34	-0.421861	0.00490546				Itgam	-0.709015	0.00263681				Gpr34	-0.421861	0.00490546				Gm15608	0.796944	0.00485479
12.4176	-0.0547139	0.100205	24	-0.55514	0.583121	0.989086	28.5576	Gm29216	ENSMUSG00000101249					Ptn	-0.262218	0.00493462				Rassf10	-0.699679	0.0264198				Ptn	-0.262218	0.00493462				Cyp1b1	0.801707	0.00307054
7.31902	0.0860885	0.0543576	24	1.451	0.157677	0.989086	28.5576	Lmbrd1	ENSMUSG00000073725					Npas3	-0.379737	0.00503956				Cyp26b1	-0.694605	0.0137373				Npas3	-0.379737	0.00503956				Edn1	0.824457	0.00259447
6.9821	0.0481657	0.10337	24	0.481325	0.633953	0.989086	28.5576	Adgrb3	ENSMUSG00000033569					Mcc	0.306936	0.00505084				Cenpf	-0.69082	0.048308				Mcc	0.306936	0.00505084				9430041J12Rik	0.8317	0.00264551
4.10029	-0.0753713	0.0840295	24	-0.867405	0.392951	0.989086	28.5576	Gm5525	ENSMUSG00000099492					1110002L01Rik	0.559722	0.00535685				Mgmt	-0.686467	0.0188986				1110002L01Rik	0.559722	0.00535685				Hmgcs2	0.859093	0.00180662
2.14377	-0.0119886	0.123688	24	-0.0926096	0.92686	0.997075	28.5576	Gm6473	ENSMUSG00000100261					Pla2g12a	-0.272134	0.00543666				Dancr	-0.682368	0.0133646				Pla2g12a	-0.272134	0.00543666				Fam107a	0.909634	1.11417e-05
6.25843	0.147391	0.0964844	24	1.56522	0.128546	0.989086	28.5576	Phf3	ENSMUSG00000048874					Ppil3	-0.305696	0.00545944				Gm9958	-0.68211	0.00625783				Ppil3	-0.305696	0.00545944				Gm6939	0.998918	0.00722578
0.81755	0.0453286	0.123434	24	0.313134	0.756454	0.989086	28.5576	Gm19680	ENSMUSG00000070960					H2bc21	0.342837	0.00557584				Fam181a	-0.681083	0.0357589				H2bc21	0.342837	0.00557584				Gm26592	1.04357	0.00276601
3.31063	-0.165365	0.0826017	24	-1.84891	0.0748477	0.989086	28.5576	Khdrbs2	ENSMUSG00000026058					Gm49396	1.45745	0.00569267				Nrm	-0.676318	0.0122406				Gm49396	1.45745	0.00569267				Dnah14	1.13914	0.00451422
1.92385	0.0868526	0.0822145	24	0.875351	0.388686	0.989086	28.5576	Gm7114	ENSMUSG00000100481					Rcn2	-0.203292	0.00570992				Gm4799	-0.672737	0.00953405				Rcn2	-0.203292	0.00570992				Gabrr2	1.14245	0.00141525
2.41796	0.0760189	0.108385	24	0.660464	0.514249	0.989086	28.5576	Prim2	ENSMUSG00000026134					Ankrd45	0.204102	0.00571442				B3gnt3	-0.666204	0.0118973				Ankrd45	0.204102	0.00571442				Acrbp	1.18291	0.00409706
4.62285	0.109755	0.0784544	24	1.35883	0.184837	0.989086	28.5576	Rab23	ENSMUSG00000004768					Pramef8	0.239193	0.00576933				Ly86	-0.665424	0.000706988				Pramef8	0.239193	0.00576933				Phyhd1	1.18984	0.00407878
2.88765	-0.1358	0.106922	24	-1.22716	0.229784	0.989086	28.5576	Bag2	ENSMUSG00000042215					Mylk3	0.626708	0.00579917				Enpp6	-0.664897	0.0401523				Mylk3	0.626708	0.00579917				Sult1a1	1.24604	0.000394506
5.77363	0.0102181	0.0901782	24	0.114891	0.909336	0.997075	28.5576	Zfp451	ENSMUSG00000042197					Cd180	-1.00307	0.00583625				Gm49169	-0.65951	0.0464126				Cd180	-1.00307	0.00583625				Ptgfr	1.42914	0.00793513
1.38276	0.0936584	0.126361	24	0.67106	0.507574	0.989086	28.5576	Gm15455	ENSMUSG00000081402					P4ha3	-0.711857	0.00587406				Ldoc1	-0.659107	0.0412517				P4ha3	-0.711857	0.00587406				Gm49396	1.45745	0.00569267
6.77659	-0.0239556	0.125413	24	-0.200663	0.842384	0.992438	28.5576	Bend6	ENSMUSG00000042182					Trim11	0.264904	0.00588116				Gm5874	-0.65877	0.0117513				Trim11	0.264904	0.00588116				Pf4	1.61418	0.00303413
8.01856	0.111717	0.133542	24	0.882227	0.38502	0.989086	28.5576	Dst	ENSMUSG00000026131					Gm34583	0.431811	0.00593101				Kcne1l	-0.655093	0.000518056				Gm34583	0.431811	0.00593101				Gm45650	1.62096	0.000700264
-0.38873	0.13544	0.230277	24	0.55632	0.582325	0.989086	28.5576	Gm3052	ENSMUSG00000101462					Sparc	0.441247	0.00595423				Top2a	-0.653744	0.00920769				Sparc	0.441247	0.00595423				Etnppl	1.84835	2.00461e-05
1.21669	0.222462	0.324473	24	0.722986	0.475569	0.989086	28.5576	Gm37233	ENSMUSG00000102336					Utp14b	0.520927	0.0060019				Bank1	-0.652349	0.0238424				Utp14b	0.520927	0.0060019				Plin4	2.28777	0.000691106
4.04765	-0.0253698	0.0902081	24	-0.274619	0.785586	0.989206	28.5576	Ccdc115	ENSMUSG00000042111					Hsd17b11	0.217185	0.00604886				Ccl6	-0.643342	0.021114				Hsd17b11	0.217185	0.00604886
4.46355	0.00481277	0.0588274	24	0.072968	0.94234	0.997819	28.5576	Imp4	ENSMUSG00000026127					Glul	0.213445	0.00606422				Fgf18	-0.640548	0.0141746				Glul	0.213445	0.00606422
-0.522327	-1.24826	0.313391	24	-3.89104	0.000548122	0.485615	28.5576	Ptpn18	ENSMUSG00000026126					Gm17115	-1.30734	0.0060662				Fxyd2	-0.631905	0.0026632				Gm17115	-1.30734	0.0060662
5.77332	-0.0105205	0.122597	24	-0.0898398	0.929042	0.997075	28.5576	Amer3	ENSMUSG00000045174					D830039M14Rik	-1.08503	0.00611687				Gbp2	-0.625963	0.0355274				D830039M14Rik	-1.08503	0.00611687
7.70794	0.0696183	0.0772294	24	0.894728	0.378412	0.989086	28.5576	Arhgef4	ENSMUSG00000037509					Mfsd2a	0.501476	0.00615628				Zfp429	-0.625858	0.0108304				Mfsd2a	0.501476	0.00615628
-0.753944	0.567993	0.436204	24	1.35029	0.187527	0.989086	28.5576	Gm38336	ENSMUSG00000104002					Gm9958	-0.68211	0.00625783				Tnfsf10	-0.625672	0.0355378				Gm9958	-0.68211	0.00625783
8.26492	0.0588081	0.0546498	24	0.984829	0.332979	0.989086	28.5576	Fam168b	ENSMUSG00000037503					Tada1	-0.197034	0.00632328				5033417F24Rik	-0.620627	0.0348254				Tada1	-0.197034	0.00632328
7.77164	0.00873479	0.0747199	24	0.115339	0.908984	0.997075	28.5576	Plekhb2	ENSMUSG00000026123					Mesp2	-1.28185	0.00638305				Mmrn2	-0.616526	0.00285951				Mesp2	-1.28185	0.00638305
-0.098402	0.131542	0.227211	24	0.550958	0.585947	0.989086	28.5576	Gm37670	ENSMUSG00000103548					Tyrobp	-0.327918	0.00642661				S100a6	-0.610461	0.00019274				Tyrobp	-0.327918	0.00642661
5.59748	0.0560169	0.076478	24	0.721848	0.476257	0.989086	28.5576	Hs6st1	ENSMUSG00000045216					Naprt	-0.603053	0.00644928				Celrr	-0.604674	0.0451891				Naprt	-0.603053	0.00644928
5.5355	0.0734973	0.0782723	24	0.928958	0.360697	0.989086	28.5576	Uggt1	ENSMUSG00000037470					Zrsr1	0.204211	0.00645654				Lst1	-0.603146	0.0373175				Zrsr1	0.204211	0.00645654
-0.349102	-0.287955	0.303091	24	-0.945323	0.352424	0.989086	28.5576	Neurl3	ENSMUSG00000047180					Spry1	-0.344414	0.00650151				Naprt	-0.603053	0.00644928				Spry1	-0.344414	0.00650151
3.00212	0.165086	0.12403	24	1.32707	0.194999	0.989086	28.5576	Arid5a	ENSMUSG00000037447					2210408F21Rik	0.499594	0.00662406				Ecscr	-0.595499	0.0239016				2210408F21Rik	0.499594	0.00662406
5.99013	0.0446449	0.0683901	24	0.63191	0.532473	0.989086	28.5576	Kansl3	ENSMUSG00000010453					Slc9a8	0.209297	0.00674686				Ptpn6	-0.5934	0.00746775				Slc9a8	0.209297	0.00674686
3.50494	0.0712564	0.114637	24	0.621123	0.539445	0.989086	28.5576	Fer1l5	ENSMUSG00000037432					Cmya5	0.438888	0.00691152				Cd44	-0.592185	0.032291				Cmya5	0.438888	0.00691152
5.54327	0.0445324	0.100878	24	0.452617	0.654245	0.989086	28.5576	Lman2l	ENSMUSG00000001143					Sumf2	-0.302669	0.00693005				Lpl	-0.590463	0.022233				Sumf2	-0.302669	0.00693005
3.80575	-0.0563133	0.1067	24	-0.526296	0.602746	0.989086	28.5576	Cnnm4	ENSMUSG00000037408					E130114P18Rik	-0.42058	0.00693874				Asb5	-0.58373	0.0349485				E130114P18Rik	-0.42058	0.00693874
4.84725	-0.0843952	0.0603768	24	-1.27984	0.210902	0.989086	28.5576	Cnnm3	ENSMUSG00000001138					Ociad2	0.29505	0.00694174				Cd37	-0.579971	0.0171711				Ociad2	0.29505	0.00694174
2.39674	0.157673	0.141682	24	1.10954	0.276452	0.989086	28.5576	Ankrd39	ENSMUSG00000079610					Ano10	-0.255234	0.00701032				Gvin1	-0.577312	0.011592				Ano10	-0.255234	0.00701032
3.45332	0.104921	0.0969858	24	1.0504	0.302341	0.989086	28.5576	Sema4c	ENSMUSG00000026121					C1qc	-0.288751	0.00701893				Ccr5	-0.575714	0.0493267				C1qc	-0.288751	0.00701893
-0.276789	-0.201572	0.317397	24	-0.636913	0.529254	0.989086	28.5576	D430040D24Rik	ENSMUSG00000087589					Uba5	-0.173744	0.00706596				Rtl3	-0.57181	0.027935				Uba5	-0.173744	0.00706596
0.326301	0.112535	0.148601	24	0.660112	0.514471	0.989086	28.5576	Gm6428	ENSMUSG00000089906					Tbc1d1	0.307026	0.00706653				Tst	-0.558514	0.000770714				Tbc1d1	0.307026	0.00706653
7.18715	-0.131841	0.0846572	24	-1.56935	0.127583	0.989086	28.5576	Cox5b	ENSMUSG00000061518					Tspan6	-0.368643	0.00707456				Aqp4	-0.556449	0.0101589				Tspan6	-0.368643	0.00707456
7.92411	0.00409199	0.0569965	24	0.0665835	0.947377	0.997819	28.5576	Actr1b	ENSMUSG00000037351					Ect2	-1.24998	0.00710152				Bin2	-0.556076	0.0193803				Ect2	-1.24998	0.00710152
1.6806	0.244585	0.25938	24	0.983887	0.333434	0.989086	28.5576	Zap70	ENSMUSG00000026117					Gm6939	0.998918	0.00722578				Trem2	-0.552654	0.0028923				Gm6939	0.998918	0.00722578
6.43379	0.10051	0.104796	24	0.991886	0.329584	0.989086	28.5576	Tmem131	ENSMUSG00000026116					Gm20743	0.772482	0.0073594				Mndal	-0.552163	0.0179668				Gm20743	0.772482	0.0073594
4.00097	-0.210027	0.221377	24	-1.0022	0.324929	0.989086	27.6814	Vwa3b	ENSMUSG00000050122					Gm18180	0.211468	0.0073712				Vcam1	-0.547064	0.014914				Gm18180	0.211468	0.0073712
6.80633	0.111441	0.0738695	24	1.48661	0.148077	0.989086	28.5576	Inpp4a	ENSMUSG00000026113					Me1	-0.25436	0.00739073				Alpl	-0.545178	0.0175968				Me1	-0.25436	0.00739073
6.80048	-0.00632094	0.0713229	24	-0.0867511	0.931475	0.997075	28.5576	Coa5	ENSMUSG00000026112					3110053B16Rik	0.416237	0.00741				Adora2b	-0.544752	0.013639				3110053B16Rik	0.416237	0.00741
4.81614	-0.0231905	0.0856673	24	-0.268525	0.790226	0.989254	28.5576	Unc50	ENSMUSG00000026111					Ptpn6	-0.5934	0.00746775				4930506C21Rik	-0.542626	0.0431952				Ptpn6	-0.5934	0.00746775
5.21175	-0.0453386	0.0686065	24	-0.633198	0.531643	0.989086	28.5576	Mgat4a	ENSMUSG00000026110					Haus7	-0.431404	0.00750337				Lims2	-0.541211	0.0014898				Haus7	-0.431404	0.00750337
9.04386	0.217457	0.144724	24	1.58794	0.12337	0.989086	28.4075	2010300C02Rik	ENSMUSG00000026090					P2ry13	-0.442401	0.00750743				Lrig3	-0.53812	0.0291573				P2ry13	-0.442401	0.00750743
-1.60744	0.00331017	0.542144	24	0.00636203	0.994968	0.999945	28.5576	4930556I23Rik	ENSMUSG00000089767					Gm50490	-0.51385	0.00755256				Igfbp7	-0.53601	0.0209318				Gm50490	-0.51385	0.00755256
3.80911	0.00839056	0.103644	24	0.0804378	0.93645	0.997153	28.5576	Tsga10	ENSMUSG00000060771					Gm10451	-1.41796	0.00756938				Aif1	-0.535337	0.00884815				Gm10451	-1.41796	0.00756938
0.324208	0.593453	0.275611	24	2.17683	0.0379101	0.989086	28.5576	Gm26805	ENSMUSG00000097268					Tmem71	-1.47719	0.00761487				Gfap	-0.533521	0.014588				Tmem71	-1.47719	0.00761487
1.65991	0.153427	0.126773	24	1.13682	0.265062	0.989086	28.5576	Lipt1	ENSMUSG00000037216					Zfp939	0.39637	0.00791194				Grrp1	-0.530506	0.0470895				Zfp939	0.39637	0.00791194
1.98302	0.0985868	0.146315	24	0.660028	0.514524	0.989086	28.5576	Mitd1	ENSMUSG00000026088					Ptgfr	1.42914	0.00793513				Prss35	-0.527696	0.00261758				Ptgfr	1.42914	0.00793513
5.16796	-0.0675399	0.083761	24	-0.80261	0.428829	0.989086	28.5576	Mrpl30	ENSMUSG00000026087					Gstm3	0.436699	0.00798936				Cd84	-0.527573	0.013639				Gstm3	0.436699	0.00798936
-1.62049	-1.24932	0.681199	24	-1.92685	0.0640021	0.989086	28.5576	Lyg2	ENSMUSG00000061584					Slc14a1	-0.400998	0.00800372				Gm4070	-0.526924	0.0165055				Slc14a1	-0.400998	0.00800372
5.36244	-0.0582009	0.0886022	24	-0.661463	0.513618	0.989086	28.5576	Txndc9	ENSMUSG00000058407					Garem2	-0.318697	0.00806253				C330013E15Rik	-0.5226	0.0219691				Garem2	-0.318697	0.00806253
6.55088	-0.0361139	0.0951986	24	-0.388256	0.700706	0.989086	28.5576	Eif5b	ENSMUSG00000026083					Emid1	-0.49075	0.00810059				Kifc1	-0.520062	0.031744				Emid1	-0.49075	0.00810059
3.776	0.105911	0.0855823	24	1.186	0.245396	0.989086	28.5576	Rev1	ENSMUSG00000026082					Gm44421	0.508364	0.00816232				Mafa	-0.515018	0.0458882				Gm44421	0.508364	0.00816232
5.87372	0.104282	0.125772	24	0.870103	0.391499	0.989086	28.5576	Aff3	ENSMUSG00000037138					Gm266	-0.746892	0.00817819				Ednrb	-0.514532	0.0105656				Gm266	-0.746892	0.00817819
7.65576	0.0144243	0.0722605	24	0.195761	0.846184	0.992634	28.5576	Lonrf2	ENSMUSG00000048814					Chd9	0.236351	0.00826822				Gm50490	-0.51385	0.00755256				Chd9	0.236351	0.00826822
5.95067	-0.0825946	0.0586326	24	-1.31366	0.199418	0.989086	28.5576	Chst10	ENSMUSG00000026080					Thbs4	0.483503	0.00833615				Gm13234	-0.512493	0.0258857				Thbs4	0.483503	0.00833615
4.15092	-0.0520567	0.0826706	24	-0.607201	0.548516	0.989086	28.5576	Pdcl3	ENSMUSG00000026078					C1qa	-0.284759	0.00834428				Foxm1	-0.509163	0.04506				C1qa	-0.284759	0.00834428
4.45168	0.0260818	0.228116	24	0.120378	0.905069	0.996858	27.2059	Npas2	ENSMUSG00000026077					Cyp2j9	0.457667	0.00845078				Comtd1	-0.507305	0.0234534				Cyp2j9	0.457667	0.00845078
6.76772	-0.147042	0.113778	24	-1.34716	0.188522	0.989086	28.5576	Rpl31	ENSMUSG00000073702					Adcy1	0.494578	0.00855759				Lpcat2	-0.503243	0.00168395				Adcy1	0.494578	0.00855759
3.33533	0.0161033	0.134108	24	0.122191	0.903603	0.996858	28.5576	Tbc1d8	ENSMUSG00000003134					Smtnl2	-0.927372	0.0086809				Chil1	-0.501261	0.0041089				Smtnl2	-0.927372	0.0086809
4.95376	-0.0277289	0.0716948	24	-0.37211	0.712558	0.989086	28.5576	Cnot11	ENSMUSG00000003135					Ctss	-0.361412	0.00875553				Fam72a	-0.499228	0.0350415				Ctss	-0.361412	0.00875553
-0.733541	-0.158873	0.367217	24	-0.434211	0.667399	0.989086	28.5576	Gm15832	ENSMUSG00000085894					Tmeff1	-0.224583	0.00875789				Helz2	-0.498016	0.0430178				Tmeff1	-0.224583	0.00875789
4.08701	-0.0787177	0.0689662	24	-1.05177	0.301726	0.989086	28.5576	Rnf149	ENSMUSG00000048234					Cntfr	0.30402	0.00879346				Gm5302	-0.49783	0.0336322				Cntfr	0.30402	0.00879346
7.59927	0.100059	0.121003	24	0.866161	0.393621	0.989086	28.5576	Creg2	ENSMUSG00000050967					Aif1	-0.535337	0.00884815				Pgk1-ps1	-0.495814	0.0313306				Aif1	-0.535337	0.00884815
1.56564	0.000276929	0.145325	24	0.00182723	0.998555	0.999945	28.5576	D930019O06Rik	ENSMUSG00000097083					BC064078	0.551791	0.00896122				Slc7a10	-0.495618	0.0128862				BC064078	0.551791	0.00896122
-1.37098	-0.207387	0.496761	24	-0.428903	0.671212	0.989086	28.5576	Rfx8	ENSMUSG00000057173					Gm6245	0.565348	0.00896728				Cd9	-0.495543	0.0231652				Gm6245	0.565348	0.00896728
6.88163	-0.165042	0.115486	24	-1.49163	0.146761	0.989086	28.5576	Map4k4	ENSMUSG00000026074					Dmrta2	-0.711769	0.00902298				Bnip5	-0.494065	0.0317601				Dmrta2	-0.711769	0.00902298
-0.991599	-0.178827	0.504041	24	-0.365583	0.717371	0.989086	28.5576	4930456G14Rik	ENSMUSG00000102985					Vamp3	-0.287438	0.00906598				Emid1	-0.49075	0.00810059				Vamp3	-0.287438	0.00906598
-1.05516	-0.162163	0.372904	24	-0.432372	0.668719	0.989086	28.5576	Gm16894	ENSMUSG00000097899					Top2a	-0.653744	0.00920769				Gm6368	-0.48223	0.0445709				Top2a	-0.653744	0.00920769
3.97337	-0.095592	0.193287	24	-0.52304	0.605011	0.989086	28.3486	Il1r1	ENSMUSG00000026072					Tnfrsf8	-0.974745	0.00931925				Pole	-0.479479	0.0467964				Tnfrsf8	-0.974745	0.00931925
-1.24309	0.313938	0.56565	24	0.575266	0.569617	0.989086	28.5576	Il1rl2	ENSMUSG00000070942					Ephb1	-0.389037	0.00942643				Gm11942	-0.477131	0.0157233				Ephb1	-0.389037	0.00942643
3.21028	-0.311266	0.258415	24	-1.27256	0.213719	0.989086	27.7857	Slc9a4	ENSMUSG00000026065					B3gat2	-0.352279	0.00944657				H2-K1	-0.475979	0.0250192				B3gat2	-0.352279	0.00944657
4.03502	0.084208	0.162311	24	0.545406	0.589709	0.989086	28.5576	Slc9a2	ENSMUSG00000026062					Gm4799	-0.672737	0.00953405				Rtkn2	-0.472702	0.043706				Gm4799	-0.672737	0.00953405
0.624068	0.45789	0.220216	24	2.05764	0.0488571	0.989086	28.5576	Mfsd9	ENSMUSG00000041945					Zfp994	0.25772	0.00960468				Ltbr	-0.472479	0.0262963				Zfp994	0.25772	0.00960468
-2.42893	1.19546	1.15746	24	1.09096	0.284716	0.989086	27.6165	Tmem182	ENSMUSG00000079588					Bbx	0.303102	0.00970494				Gm17750	-0.470064	0.0400724				Bbx	0.303102	0.00970494
0.0143669	-0.266814	0.28659	24	-0.930716	0.359802	0.989086	28.5576	Gm28175	ENSMUSG00000101299					Papss1	-0.145861	0.00979048				Sting1	-0.466849	0.000557781				Papss1	-0.145861	0.00979048
5.54446	0.148451	0.137746	24	1.13661	0.265149	0.989086	28.5573	Pantr1	ENSMUSG00000060424					Prom1	0.300218	0.00983782				Tcf7l1	-0.465724	0.0107468				Prom1	0.300218	0.00983782
1.69754	0.179505	0.155935	24	1.1308	0.267545	0.989086	28.5576	Gm20646	ENSMUSG00000093436					Gm6166	-0.397463	0.00993715				Cenpa	-0.460479	0.0154744				Gm6166	-0.397463	0.00993715
6.9581	0.227521	0.0907242	24	2.55159	0.0163493	0.989086	28.5576	Pou3f3	ENSMUSG00000045515					Inmt	-1.4791	0.0100064				Oxtr	-0.459612	0.0255276
0.156198	0.34101	0.279024	24	1.22279	0.231404	0.989086	28.5576	Pantr2	ENSMUSG00000097063					Dscam	0.2507	0.0100712				Qdpr	-0.453835	0.0186294
0.995585	0.305139	0.306333	24	1.04074	0.306726	0.989086	28.5576	Dalir	ENSMUSG00000099784					Thoc3	-0.191524	0.0101327				Gm27202	-0.451324	0.0211613
4.77734	-0.0506722	0.104632	24	-0.494738	0.62457	0.989086	28.5576	Mrps9	ENSMUSG00000060679					Grn	-0.177281	0.0101333				Arhgap45	-0.447742	0.00349425
3.80065	-0.0420984	0.105841	24	-0.39618	0.694917	0.989086	28.5576	Gpr45	ENSMUSG00000041907					Aqp4	-0.556449	0.0101589				Flywch2	-0.44369	0.0153976
5.81257	0.126396	0.0734805	24	1.68728	0.102444	0.989086	28.5576	Tgfbrap1	ENSMUSG00000070939					Selenop	0.328126	0.0101802				P2ry13	-0.442401	0.00750743
5.15708	-0.0202717	0.0619946	24	-0.304916	0.762641	0.989132	28.5576	AI597479	ENSMUSG00000010290					Gm32856	0.584935	0.01027				P2ry12	-0.438031	0.0236545
4.98245	0.00532521	0.140833	24	0.0398158	0.968517	0.998923	28.5576	Fhl2	ENSMUSG00000008136					Dnajc15	0.150763	0.0103429				Rps11-ps3	-0.437895	0.028665
2.05284	-0.0471305	0.0803247	24	-0.485676	0.630902	0.989086	28.5576	Gm8210	ENSMUSG00000094497					Dbt	0.268743	0.0104756				Fam117a	-0.437663	0.0336926
5.62672	-0.0350491	0.0859716	24	-0.409921	0.684923	0.989086	28.5576	Nck2	ENSMUSG00000066877					Cldn24	-0.730117	0.0105582				Fdps	-0.432594	0.011512
3.90315	-0.562175	1.59856	24	-0.356522	0.724481	0.989086	24.6692	Ecrg4	ENSMUSG00000026051					Ednrb	-0.514532	0.0105656				Haus7	-0.431404	0.00750337
-0.664224	-0.595021	0.350086	24	-1.69818	0.100346	0.989086	28.5576	Gm29156	ENSMUSG00000100480					Gm5441	0.647468	0.0106257				Casp7	-0.42889	0.0124719
5.54218	0.0476139	0.0553643	24	0.784302	0.43932	0.989086	28.5576	Uxs1	ENSMUSG00000057363					Mpeg1	-0.399354	0.010654				Car2	-0.427103	0.0379403
-1.17359	0.121506	0.311917	24	0.371742	0.712829	0.989086	28.5576	Gm19587	ENSMUSG00000100701					Chrac1	-0.325911	0.0106618				Gpr34	-0.421861	0.00490546
5.91284	0.0508155	0.0840754	24	0.607227	0.548499	0.989086	28.5576	Tpp2	ENSMUSG00000041763					Lsm4	-0.242581	0.010697				Angpt1	-0.420929	0.0311784
1.28078	-0.251604	0.214166	24	-1.19314	0.242635	0.989086	28.5576	Tex30	ENSMUSG00000026049					Tcf7l1	-0.465724	0.0107468				E130114P18Rik	-0.42058	0.00693874
1.69715	0.365874	0.177712	24	2.05125	0.0495167	0.989086	28.5576	Poglut2	ENSMUSG00000026047					Zfp429	-0.625858	0.0108304				Dock2	-0.419017	0.0415354
4.46871	0.0342726	0.0733742	24	0.443998	0.66039	0.989086	28.5576	Bivm	ENSMUSG00000041684					Rgs12	-0.239379	0.0108813				Cep128	-0.415818	0.0242514
4.27269	0.0421844	0.0608006	24	0.619923	0.540224	0.989086	28.5576	Ercc5	ENSMUSG00000026048					Sdcbp2	0.678956	0.0108872				C1qtnf6	-0.414014	0.04282
2.08967	-0.436921	0.371513	24	-1.2421	0.224662	0.989086	27.5706	Gulp1	ENSMUSG00000056870					Cbx7	0.222459	0.010927				Hacd1	-0.413855	0.025632
1.24388	-0.00240384	0.435103	24	-0.00581651	0.995402	0.999945	27.2072	Col3a1	ENSMUSG00000026043					Kdm3a	0.203596	0.010994				Gm49376	-0.413335	0.0193494
0.841579	-0.188949	0.45276	24	-0.440733	0.662834	0.989086	27.6374	Col5a2	ENSMUSG00000026042					Greb1l	0.481478	0.011159				Hpgd	-0.410633	0.0179208
4.50982	0.0911023	0.0578534	24	1.40426	0.171024	0.989086	28.5576	Wdr75	ENSMUSG00000025995					AW047730	-0.335495	0.0112253				Lgals9	-0.40966	0.0122294
4.91319	-0.0897776	0.103701	24	-0.884643	0.383737	0.989086	28.5576	Gm5526	ENSMUSG00000084817					Ackr3	-0.275033	0.0112551				Dll3	-0.409618	0.0440343
3.16957	-0.34779	0.222563	24	-1.65244	0.10948	0.989086	28.3499	Slc40a1	ENSMUSG00000025993					Gm48701	0.813689	0.0112925				Ppic	-0.404973	0.0410539
-0.0821324	0.059869	0.201411	24	0.274668	0.785549	0.989206	28.5576	Gm3852	ENSMUSG00000090682					Mphosph8	0.194502	0.0113963				Zfp229	-0.401434	0.0346095
1.35319	-0.187271	0.433574	24	-0.455824	0.652099	0.989086	27.4768	Dnah7b	ENSMUSG00000041144					Slit2	-0.360071	0.0115034				Slc14a1	-0.400998	0.00800372
3.26246	-0.0201798	0.0858152	24	-0.218908	0.828279	0.990526	28.5576	Gm8326	ENSMUSG00000101262					B3gnt7	-0.770348	0.0115102				Mpeg1	-0.399354	0.010654
1.18968	-0.265795	0.257508	24	-1.07129	0.293009	0.989086	28.5576	Dnah7c	ENSMUSG00000101337					Mettl11b	1.04819	0.0115112				Dnph1	-0.399301	0.0321813
7.03953	0.105761	0.128416	24	0.866627	0.39337	0.989086	28.5576	Slc39a10	ENSMUSG00000025986					Fdps	-0.432594	0.011512				Gm6166	-0.397463	0.00993715
0.321024	-0.0665755	0.254351	24	-0.264042	0.793644	0.989254	28.5576	Gm28151	ENSMUSG00000100213					Tfcp2l1	0.631698	0.0115236				Hcls1	-0.395615	0.0227117
0.542852	0.196379	0.195711	24	0.969414	0.340478	0.989086	28.5576	Gm28527	ENSMUSG00000100160					Gvin1	-0.577312	0.011592				Ephb1	-0.389037	0.00942643
2.30706	0.0143565	0.0892627	24	0.142314	0.887831	0.996088	28.5576	Gm4852	ENSMUSG00000081185					Gm5874	-0.65877	0.0117513				Zfp566	-0.387879	0.0434528
4.34912	0.0578106	0.0753174	24	0.731655	0.470341	0.989086	28.5576	Gm8337	ENSMUSG00000100033					Baz2b	0.31968	0.0118351				Unc93b1	-0.386832	0.0161241
6.47582	-0.0858835	0.0884834	24	-0.984007	0.333376	0.989086	28.5576	Tmeff2	ENSMUSG00000026109					Tubb4b	-0.228588	0.0118455				Pik3ap1	-0.383701	0.0239156
3.49831	0.0631713	0.177203	24	0.374824	0.710561	0.989086	28.5576	Cavin2	ENSMUSG00000045954					B3gnt3	-0.666204	0.0118973				Gm16165	-0.383236	0.0188491
3.42162	0.0928053	0.130211	24	0.724446	0.474686	0.989086	28.5576	Nabp1	ENSMUSG00000026107					Gm11407	0.473675	0.0121188				Ddah2	-0.383131	0.0280335
-1.48868	-0.228081	0.379504	24	-0.591369	0.558926	0.989086	28.5576	Gm17767	ENSMUSG00000099413					Idh1	-0.243349	0.0121995				Gm48795	-0.382788	0.032417
3.72202	-0.0675368	0.139113	24	-0.501558	0.619823	0.989086	28.5576	Myo1b	ENSMUSG00000018417					Ift172	0.177693	0.0122013				Hopx	-0.381666	0.00122015
1.13102	-0.0759437	0.103316	24	-0.606613	0.5489	0.989086	28.5576	Gm3940	ENSMUSG00000078291					Itgax	-1.42976	0.0122244				Gm49172	-0.380188	0.0483993
3.50309	-0.207664	0.190026	24	-1.15258	0.258646	0.989086	28.5447	Stat1	ENSMUSG00000026104					Lgals9	-0.40966	0.0122294				Hsd11b1	-0.379745	0.0156679
8.17849	-0.0488156	0.0694451	24	-0.683023	0.500096	0.989086	28.5576	Gls	ENSMUSG00000026103					Nrm	-0.676318	0.0122406				Npas3	-0.379737	0.00503956
4.96662	-0.101691	0.0685076	24	-1.41192	0.168777	0.989086	28.5576	Nab1	ENSMUSG00000002881					Nog	0.356119	0.0123577				Spi1	-0.378541	0.0194231
0.723774	-0.0303246	0.0663729	24	-0.275972	0.784557	0.989206	28.5576	Gm5527	ENSMUSG00000100007					Casp7	-0.42889	0.0124719				Gm45902	0.385861	0.0237775
1.67495	-0.0250526	0.156718	24	-0.156548	0.876702	0.996056	28.5576	Nemp2	ENSMUSG00000043015					Chrd	0.322838	0.0125676				Pdk4	0.386615	0.0235674
6.81047	0.113429	0.0662279	24	1.65106	0.109683	0.989086	28.5576	Mfsd6	ENSMUSG00000041439					Mirt1	1.06154	0.0126107				Reck	0.387789	0.0434282
4.7897	0.0505068	0.0669098	24	0.71061	0.48309	0.989086	28.5576	Inpp1	ENSMUSG00000026102					Cdh19	0.499448	0.0127335				Olfr287	0.391395	0.0161003
3.82163	0.0568525	0.0961041	24	0.581516	0.565455	0.989086	28.5576	Hibch	ENSMUSG00000041426					Zbtb10	0.279803	0.0128034				Rcan2	0.392025	0.0261483
2.9789	0.0789459	0.162053	24	0.50377	0.618288	0.989086	28.5576	1700019D03Rik	ENSMUSG00000043629					Blcap	-0.149736	0.0128074				Zfand4	0.392884	0.031782
1.75355	-0.0372826	0.160439	24	-0.228695	0.820736	0.990526	28.5576	Pms1	ENSMUSG00000026098					Slc7a10	-0.495618	0.0128862				Itih5	0.395937	0.0150597
2.5488	-0.0375829	0.154931	24	-0.245861	0.807548	0.989502	28.5576	Ormdl1	ENSMUSG00000026097					Itm2a	-0.375128	0.0129618				Zfp939	0.39637	0.00791194
2.82061	0.106661	0.0892486	24	1.09816	0.281306	0.989086	28.5576	Osgepl1	ENSMUSG00000026096					Csf1r	-0.229175	0.0130507				Gm6222	0.397865	0.0475985
1.59619	-0.128924	0.148004	24	-0.839454	0.408187	0.989086	28.5576	Asnsd1	ENSMUSG00000026095					Ermap	-0.953318	0.0130841				Ttll3	0.405557	0.0156631
0.709371	-0.197421	0.362703	24	-0.573864	0.570552	0.989086	28.5576	Dnah7a	ENSMUSG00000096141					Nsdhl	-0.222923	0.013091				Cfap100	0.407463	0.0237469
2.44966	0.0428996	0.154123	24	0.281376	0.780451	0.989206	28.5576	Stk17b	ENSMUSG00000026094					Cldn23	1.02221	0.0131689				Icosl	0.407813	0.000472845
4.96518	0.131171	0.15704	24	0.883093	0.384607	0.989086	28.3738	Hecw2	ENSMUSG00000042807					Gyg	-0.239534	0.0131804				Slc24a4	0.412415	0.0230963
4.89064	0.125233	0.0801362	24	1.53568	0.135624	0.989086	28.5576	Gtf3c3	ENSMUSG00000041303					BC049715	-0.840016	0.0131819				Runx1t1	0.413597	0.0170936
4.57583	0.0144781	0.144899	24	0.105027	0.917089	0.997075	28.5576	Pgap1	ENSMUSG00000073678					Dancr	-0.682368	0.0133646				3110053B16Rik	0.416237	0.00741
3.21785	-0.104428	0.228836	24	-0.482567	0.633144	0.989086	28.0754	Ankrd44	ENSMUSG00000052331					Crybb1	0.455744	0.013484				Hrh2	0.422147	0.0441418
7.62672	0.0913122	0.0706474	24	1.26192	0.217186	0.989086	28.5576	Sf3b1	ENSMUSG00000025982					Dbp	-0.303311	0.0134883				Zfp114	0.422149	0.0232609
4.05628	-0.244102	0.112455	24	-2.20361	0.0357748	0.989086	28.5576	Coq10b	ENSMUSG00000025981					A230001M10Rik	-0.727233	0.0135035				Lhfp	0.431388	0.0155571
7.07459	-0.0469978	0.0631607	24	-0.709596	0.483709	0.989086	28.5576	Hspd1	ENSMUSG00000025980					Timp4	0.301195	0.0135347				Gm34583	0.431811	0.00593101
4.96662	-0.0810868	0.0811612	24	-0.984833	0.332977	0.989086	28.5576	Hspe1	ENSMUSG00000073676					Btbd17	-0.37507	0.0135494				Pdzd2	0.432455	0.0357619
1.03246	-0.0877965	0.15891	24	-0.52522	0.603485	0.989086	28.5576	Gm16581	ENSMUSG00000089670					Sh3bgr	0.44118	0.0135603				Pnpla7	0.433653	0.00175219
6.06673	-0.0391153	0.0851381	24	-0.46277	0.647036	0.989086	28.5576	Mob4	ENSMUSG00000025979					Crebl2	0.20066	0.0136359				Gstm2-ps1	0.434714	0.00219793
0.442876	0.0466486	0.164182	24	0.260128	0.796631	0.989254	28.5576	Gm6822	ENSMUSG00000061863					Cd84	-0.527573	0.013639				Gstm3	0.436699	0.00798936
4.99968	-0.0649066	0.0773139	24	-0.821286	0.418287	0.989086	28.5576	Rftn2	ENSMUSG00000025978					Adora2b	-0.544752	0.013639				Cmya5	0.438888	0.00691152
2.57887	0.113103	0.0938056	24	1.1016	0.279832	0.989086	28.5576	Gm10561	ENSMUSG00000097649					Cyp26b1	-0.694605	0.0137373				Sh3bgr	0.44118	0.0135603
4.26853	0.0651062	0.111911	24	0.593468	0.55754	0.989086	28.5576	Mars2	ENSMUSG00000046994					Selenbp1	0.312858	0.0138419				Sparc	0.441247	0.00595423
2.97717	-0.121589	0.136863	24	-0.898883	0.376232	0.989086	28.5576	Gm8292	ENSMUSG00000100215					Exoc6b	0.261498	0.0138744				Pcdha6	0.442695	0.0325347
5.82215	0.108438	0.120011	24	0.9445	0.352837	0.989086	28.5576	Plcl1	ENSMUSG00000038349					Sh3gl3	-0.292947	0.0138786				Pla2g2f	0.444146	0.0362189
1.20792	-0.240805	0.127719	24	-1.69992	0.100014	0.989086	28.5576	Gm38056	ENSMUSG00000102145					Cox4i2	-0.869028	0.013879				Hint3	0.449157	0.0148822
4.12996	0.131495	0.36999	24	0.368052	0.715828	0.989086	25.8775	Satb2	ENSMUSG00000038331					Pxmp2	0.457416	0.0139805				Wdr20rt	0.450333	0.0347992
2.50183	-0.0376177	0.266999	24	-0.148978	0.88264	0.996088	27.9622	9130024F11Rik	ENSMUSG00000087022					Morc2a	0.170623	0.0140457				Apod	0.453231	0.0203513
-1.02233	0.213747	0.429147	24	0.507919	0.615411	0.989086	28.5576	BC055402	ENSMUSG00000101429					Gm13716	0.924763	0.0140794				Crybb1	0.455744	0.013484
4.83975	-0.0125628	0.0555523	24	-0.202137	0.841243	0.992438	28.5576	1700066M21Rik	ENSMUSG00000038323					Hnrnpab	-0.1852	0.0141682				Pxmp2	0.457416	0.0139805
2.73901	-0.148245	0.110537	24	-1.29521	0.20562	0.989086	28.5576	Tyw5	ENSMUSG00000048495					Fgf18	-0.640548	0.0141746				Cyp2j9	0.457667	0.00845078
3.88022	0.0859467	0.0970743	24	0.873622	0.389612	0.989086	28.5576	Maip1	ENSMUSG00000025971					Slamf9	-1.08114	0.0142402				Mfsd9	0.45789	0.0488571
3.99514	-0.0391305	0.101952	24	-0.383111	0.704475	0.989086	28.5576	Spats2l	ENSMUSG00000038305					Trub1	0.214156	0.0143192				Epha10	0.460254	0.000365569
3.21258	-0.0649242	0.0939669	24	-0.658218	0.515669	0.989086	28.5576	Kctd18	ENSMUSG00000054770					Kndc1	0.262381	0.0143383				Stard6	0.465863	0.0248734
-1.07121	0.219096	0.326447	24	0.659608	0.51479	0.989086	28.5576	Sgo2a	ENSMUSG00000026039					Sspo	1.15185	0.014347				Vcl	0.470615	0.0226274
2.51563	0.176601	0.344526	24	0.539878	0.593667	0.989086	27.247	Aox1	ENSMUSG00000063558					Efcab5	0.540161	0.0143521				Gm11407	0.473675	0.0121188
1.03459	0.179429	0.38769	24	0.489553	0.628243	0.989086	28.1554	Aox3	ENSMUSG00000064294					Styk1	-1.42745	0.0144318				Kcnj2	0.475067	0.0246842
-1.06782	-1.08113	0.497378	24	-2.24002	0.0330453	0.989086	28.5576	Aox4	ENSMUSG00000038242					Dapk1	0.262731	0.0144753				Greb1l	0.481478	0.011159
0.574585	0.120015	0.312311	24	0.396635	0.694585	0.989086	28.5576	Gm37607	ENSMUSG00000103839					Gfap	-0.533521	0.014588				Mt1	0.48321	0.00268865
7.39808	0.0190837	0.052323	24	0.330303	0.743582	0.989086	28.5576	Bzw1	ENSMUSG00000051223					Tuba1a	-0.238328	0.0146618				Thbs4	0.483503	0.00833615
4.8787	0.0857942	0.186379	24	0.486125	0.630702	0.989086	27.7033	Clk1	ENSMUSG00000026034					Cenpu	0.785678	0.0146651				Gm45605	0.483887	0.026654
3.52555	-0.305696	0.0989162	24	-3.00664	0.00545944	0.904044	28.5576	Ppil3	ENSMUSG00000026035					Gamt	-0.321121	0.0146802				Zfp773	0.488062	0.0247013
4.37367	0.0751842	0.0603549	24	1.11438	0.274409	0.989086	28.5576	Nif3l1	ENSMUSG00000026036					Hvcn1	-0.726833	0.0147358				Itih3	0.493041	0.0242156
4.39231	0.0154742	0.0621328	24	0.225632	0.823094	0.990526	28.5576	Orc2	ENSMUSG00000026037					Gm10657	-1.01303	0.0147893				Ifit1bl1	0.494446	0.0309624
6.67606	0.173978	0.139882	24	1.31412	0.19931	0.989086	28.4307	Fam126b	ENSMUSG00000038174					Col11a2	-0.748069	0.0148486				Adcy1	0.494578	0.00855759
5.5866	0.0285783	0.0985652	24	0.296747	0.768807	0.989206	28.5576	Ndufb3	ENSMUSG00000026032					Hint3	0.449157	0.0148822				Pgbd1	0.498294	0.0245532
2.04907	0.0984381	0.089207	24	0.952242	0.348965	0.989086	28.5576	Cbx3-ps7	ENSMUSG00000059647					Vcam1	-0.547064	0.014914				Cdh19	0.499448	0.0127335
-0.240811	-0.350817	0.252633	24	-1.3319	0.193428	0.989086	28.5576	Gm20257	ENSMUSG00000102059					Hmgcs1	-0.209137	0.015008				2210408F21Rik	0.499594	0.00662406
4.43366	-0.185069	0.155285	24	-1.25473	0.219747	0.989086	28.5576	Cflar	ENSMUSG00000026031					Itih5	0.395937	0.0150597				Rab4b	0.500263	0.0454106
1.32288	-0.281735	0.266158	24	-1.09926	0.280837	0.989086	28.5576	Casp8	ENSMUSG00000026029					Gm16397	-0.787306	0.0151377				Mfsd2a	0.501476	0.00615628
7.76276	-0.0598928	0.082272	24	-0.730002	0.471335	0.989086	28.5576	Trak2	ENSMUSG00000026028					Gstz1	0.197245	0.0152128				Gm47640	0.502335	0.04639
4.64542	-0.100329	0.0819614	24	-1.20019	0.239926	0.989086	28.5576	Stradb	ENSMUSG00000026027					Ttyh1	0.148362	0.0153156				Cyp2s1	0.504091	0.0284872
4.5987	-0.346891	0.248939	24	-1.46338	0.154939	0.989086	26.9293	Tmem237	ENSMUSG00000038079					Suox	0.205871	0.0153438				Gm44421	0.508364	0.00816232
-0.70856	0.452446	0.45197	24	1.03877	0.307627	0.989086	28.5576	G730003C15Rik	ENSMUSG00000097573					Flywch2	-0.44369	0.0153976				Kcnh5	0.510382	0.0351203
-1.29317	0.108097	0.512275	24	0.22012	0.827344	0.990526	28.5576	Mpp4	ENSMUSG00000079550					Cenpa	-0.460479	0.0154744				Tshb	0.513891	0.0431432
5.75832	0.0988915	0.0992324	24	1.02211	0.31531	0.989086	28.5576	Als2	ENSMUSG00000026024					Lhfp	0.431388	0.0155571				Utp14b	0.520927	0.0060019
-1.14613	0.702759	0.582319	24	1.26456	0.216253	0.989086	28.5576	Cdk15	ENSMUSG00000026023					Ttll3	0.405557	0.0156631				Kirrel2	0.526171	0.00119022
3.62435	-0.174321	0.332484	24	-0.548918	0.587633	0.989086	26.6445	Fzd7	ENSMUSG00000041075					Hsd11b1	-0.379745	0.0156679				Spink8	0.526577	0.0180946
3.22605	0.179565	0.25254	24	0.751104	0.458928	0.989086	27.6814	Gm973	ENSMUSG00000047361					Gm11942	-0.477131	0.0157233				Gjb6	0.527353	0.00284628
5.90771	-0.0734458	0.0696598	24	-1.02405	0.314411	0.989086	28.5576	Sumo1	ENSMUSG00000026021					Adam9	0.16174	0.0157989				Acot11	0.530848	4.31272e-05
5.3292	0.0291964	0.0903304	24	0.32639	0.746509	0.989086	28.5576	Nop58	ENSMUSG00000026020					Ak3	0.17823	0.0158878				1700123M08Rik	0.536258	0.0415134
7.75867	0.0468417	0.141524	24	0.349775	0.729087	0.989086	28.4105	Bmpr2	ENSMUSG00000067336					Pld6	-1.08348	0.0159989				Syn3	0.536452	0.0256381
6.13228	0.0103507	0.0821623	24	0.126243	0.900424	0.996858	28.5576	Fam117b	ENSMUSG00000041040					Olfr287	0.391395	0.0161003				Prodh	0.537645	1.65673e-05
5.20629	0.0950385	0.0777238	24	1.20257	0.239019	0.989086	28.5576	Ica1l	ENSMUSG00000026018					Unc93b1	-0.386832	0.0161241				Efcab5	0.540161	0.0143521
5.06089	-0.0226137	0.0754228	24	-0.292257	0.772203	0.989206	28.5576	Wdr12	ENSMUSG00000026019					Fabp5	-0.294546	0.0162532				BC064078	0.551791	0.00896122
3.87506	0.0948053	0.115078	24	0.837104	0.409485	0.989086	28.5576	Carf	ENSMUSG00000026017					Pou3f3	0.227521	0.0163493				1110002L01Rik	0.559722	0.00535685
2.57834	-0.212653	0.125345	24	-1.66344	0.107162	0.989086	28.5576	Gm15464	ENSMUSG00000082609					Gm4070	-0.526924	0.0165055				Ppl	0.561406	0.0178328
3.92284	0.193305	0.19762	24	1.03459	0.309672	0.989086	28.133	Nbeal1	ENSMUSG00000073664					Cdc6	-0.894228	0.0165417				Gm6245	0.565348	0.00896728
3.46218	-0.0752052	0.0918975	24	-0.782373	0.440435	0.989086	28.5576	Cyp20a1	ENSMUSG00000049439					Btg2	0.362798	0.0166319				Alox12b	0.566306	0.0474845
7.97109	0.0545812	0.11037	24	0.513769	0.611366	0.989086	28.5576	Abi2	ENSMUSG00000026782					Ccdc74a	-0.223743	0.0166505				AA387883	0.575527	0.0209857
5.3688	0.0541257	0.126921	24	0.446834	0.658365	0.989086	28.5576	Raph1	ENSMUSG00000026014					Armcx6	-0.313388	0.0166896				A330035P11Rik	0.576753	0.0260243
0.721815	-0.0812891	0.152236	24	-0.48653	0.630305	0.989086	28.5576	Gm11575	ENSMUSG00000081562					Gclm	0.180988	0.0166978				Heph	0.579299	0.00246064
2.37578	-0.0964953	0.101004	24	-0.879667	0.386382	0.989086	28.5576	Gm11578	ENSMUSG00000082160					Mesd	-0.171464	0.0167622				Gm32856	0.584935	0.01027
5.72415	0.0297817	0.0843065	24	0.354408	0.725637	0.989086	28.5576	Eif4a-ps4	ENSMUSG00000101188					Cdkn1a	0.743348	0.0168211				Gm26805	0.593453	0.0379101
3.1426	0.0233837	0.146372	24	0.163451	0.871314	0.995649	28.5576	Rpl18-ps1	ENSMUSG00000081382					Upf3a	-0.1924	0.0168238				Plag1	0.601096	0.0324101
2.16628	-0.104334	0.209089	24	-0.51696	0.609165	0.989086	28.5576	Pard3b	ENSMUSG00000052062					Runx1t1	0.413597	0.0170936				Tppp3	0.612139	0.0434901
0.850321	-0.0379624	0.126936	24	-0.260418	0.79641	0.989254	28.5576	Gm11599	ENSMUSG00000084333					Gigyf1	0.269472	0.0171628				Gm49064	0.613203	0.0038
6.29089	0.0196555	0.174046	24	0.119279	0.905917	0.996868	27.6538	Nrp2	ENSMUSG00000025969					Cd37	-0.579971	0.0171711				Trp63	0.621452	0.0214296
-1.52751	0.343731	0.532325	24	0.661821	0.513392	0.989086	28.5576	Gm29083	ENSMUSG00000100811					Rpf1	0.239405	0.0172212				Atad3aos	0.626659	0.0260436
4.99892	0.166368	0.123612	24	1.4024	0.171574	0.989086	28.5576	Ino80d	ENSMUSG00000040865					Igsf6	1.06913	0.017301				Mylk3	0.626708	0.00579917
0.929614	0.203738	0.224673	24	0.908468	0.371234	0.989086	28.5576	Ino80dos	ENSMUSG00000084799					Aldh6a1	0.235731	0.0173929				Gm20689	0.628087	0.0489606
0.338082	-0.42494	0.23264	24	-1.82172	0.0789872	0.989086	28.5576	Gm20342	ENSMUSG00000101599					Alpl	-0.545178	0.0175968				Tfcp2l1	0.631698	0.0115236
7.00372	0.0365618	0.0431124	24	0.717614	0.478825	0.989086	28.5576	Ndufs1	ENSMUSG00000025968					Mdm2	-0.142793	0.0176167				Gm47814	0.633297	0.0280061
6.90434	-0.0966924	0.096366	24	-1.02852	0.312338	0.989086	28.5576	Eef1b2	ENSMUSG00000025967					Tubb4b-ps1	-0.219452	0.0177194				Vps25	0.639694	0.0487237
-1.03608	0.309106	0.487279	24	0.660861	0.513998	0.989086	28.5576	Gpr1	ENSMUSG00000046856					A830019P07Rik	-0.759274	0.0177631				Atp2c2	0.644973	0.0356755
4.03541	0.00482338	0.181618	24	0.0280806	0.977794	0.999254	28.3659	Zdbf2	ENSMUSG00000027520					Gm8834	0.366419	0.0178289				Gm5441	0.647468	0.0106257
3.39685	-0.194013	0.115833	24	-1.67428	0.104995	0.989086	28.5576	Gm11605	ENSMUSG00000081643					Flt3	0.325452	0.017829				Myo1h	0.652716	0.0357086
7.07496	0.0452281	0.0790246	24	0.570623	0.572718	0.989086	28.5576	Adam23	ENSMUSG00000025964					Ppl	0.561406	0.0178328				Gm2546	0.659838	0.0230166
0.443796	-0.0447387	0.433276	24	-0.109219	0.913804	0.997075	28.1486	Mdh1b	ENSMUSG00000025963					Xrcc2	0.308648	0.0178502				Mmp19	0.674841	0.0487048
3.93742	0.0124383	0.0949869	24	0.129086	0.898194	0.99674	28.5576	Fastkd2	ENSMUSG00000025962					Fzd5	-0.871454	0.0178709				Sdcbp2	0.678956	0.0108872
-0.472647	-0.0133157	0.309925	24	-0.0426161	0.966304	0.998888	28.5576	4933402D24Rik	ENSMUSG00000025961					Bet1l	-0.232932	0.0178954				F13a1	0.688881	0.0304309
5.32155	0.175049	0.105032	24	1.71529	0.0971243	0.989086	28.5576	Klf7	ENSMUSG00000025959					Hpgd	-0.410633	0.0179208				Grem1	0.705349	0.00416661
5.83108	0.0375811	0.094052	24	0.407429	0.686731	0.989086	28.5576	Creb1	ENSMUSG00000025958					Snx25	0.158369	0.0179226				Folh1	0.71024	0.000133887
2.96084	0.112887	0.13183	24	0.859662	0.397135	0.989086	28.5576	Mettl21a	ENSMUSG00000025956					Psme1	-0.279775	0.0179351				Cdkn1a	0.743348	0.0168211
3.07356	-0.0818056	0.0773349	24	-0.944366	0.352905	0.989086	28.5576	Ccnyl1	ENSMUSG00000070871					Rgs10	-0.274345	0.0179393				Gpr156	0.753079	0.0298899
0.980978	-0.871454	0.365683	24	-2.51325	0.0178709	0.989086	28.5463	Fzd5	ENSMUSG00000045005					Mndal	-0.552163	0.0179668				AV356131	0.764191	0.00206732
5.5382	0.131895	0.10595	24	1.28483	0.209177	0.989086	28.5576	Plekhm3	ENSMUSG00000051344					B2m	-0.356315	0.0180669				Gm20743	0.772482	0.0073594
5.47211	-0.108599	0.10436	24	-1.07109	0.293099	0.989086	28.5576	Rpl10a-ps1	ENSMUSG00000084416					Spink8	0.526577	0.0180946				Il12rb1	0.775904	0.0215429
1.79055	-0.300161	0.120373	24	-2.3097	0.0283398	0.989086	28.5576	Gm7329	ENSMUSG00000100774					2210408I21Rik	-0.29061	0.0181679				Gm49017	0.779488	0.0380475
1.42213	-0.252586	0.203132	24	-1.25852	0.218397	0.989086	28.5576	D630023F18Rik	ENSMUSG00000044816					Gm4973	0.804081	0.0182583				Cyp4f15	0.78002	3.68038e-05
5.28099	-0.243349	0.0918598	24	-2.67617	0.0121995	0.977318	28.5576	Idh1	ENSMUSG00000025950					Dhcr7	-0.191195	0.0183184				Gm20036	0.780224	0.0485716
5.5637	0.107767	0.103807	24	1.06947	0.293815	0.989086	28.5576	Pikfyve	ENSMUSG00000025949					Ppp1r14c	-0.231624	0.0183437				Cenpu	0.785678	0.0146651
10.0363	0.0378869	0.133172	24	0.299118	0.767016	0.989206	28.5576	Map2	ENSMUSG00000015222					Ccl21a	-2.30046	0.018545				Slfn2	0.787158	0.0257331
8.02396	0.166863	0.131137	24	1.34021	0.190745	0.989086	28.5576	Unc80	ENSMUSG00000055567					Slc6a13	0.894729	0.0186104				Sp7	0.794057	0.0216369
4.57083	0.0640828	0.0827083	24	0.757867	0.45474	0.989086	28.5576	Rpe	ENSMUSG00000026005					Mmgt2	-0.293718	0.0186178				Arhgef37	0.796177	0.000435884
3.42206	-0.0177426	0.12183	24	-0.146847	0.884284	0.996088	28.5576	Kansl1l	ENSMUSG00000026004					Qdpr	-0.453835	0.0186294				Gm15608	0.796944	0.00485479
-0.203496	0.239174	0.30561	24	0.791649	0.435092	0.989086	28.5576	Gm37570	ENSMUSG00000102559					Gm10069	0.847385	0.0188028				Cyp1b1	0.801707	0.00307054
-0.496359	0.413363	0.454344	24	0.944169	0.353004	0.989086	28.5576	Gm38387	ENSMUSG00000102374					Gm16165	-0.383236	0.0188491				Gm4973	0.804081	0.0182583
5.27505	0.0445705	0.129701	24	0.360302	0.721272	0.989086	28.5576	Acadl	ENSMUSG00000026003					Mgmt	-0.686467	0.0188986				Gm48701	0.813689	0.0112925
0.218894	0.19663	0.192314	24	0.95858	0.345816	0.989086	28.5576	Gm15793	ENSMUSG00000082769					Smarcad1	0.202754	0.0189272				Gsto2	0.820659	0.0243693
2.72662	-0.0925696	0.153928	24	-0.612535	0.545031	0.989086	28.5576	Rpl31-ps14	ENSMUSG00000094191					Lmo2	-0.247784	0.0189343				Alox5	0.824309	0.0269192
7.38011	0.0422354	0.089756	24	0.477993	0.636294	0.989086	28.5576	Lancl1	ENSMUSG00000026000					Nat8f4	0.357058	0.0189737				Edn1	0.824457	0.00259447
5.80129	0.150615	0.175553	24	0.906294	0.372604	0.989086	27.6726	Erbb4	ENSMUSG00000062209					Dnajc1	0.232951	0.0190277				Tmem52	0.827106	0.0376313
1.68367	0.16528	0.16542	24	0.992954	0.329072	0.989086	28.5576	Ikzf2	ENSMUSG00000025997					Zfp516	0.304313	0.0190667				9430041J12Rik	0.8317	0.00264551
1.54619	-0.786295	0.869839	24	-0.930627	0.36077	0.989086	25.5122	Spag16	ENSMUSG00000053153					S100b	-0.263669	0.0190774				Gm10069	0.847385	0.0188028
2.0742	0.937669	0.645775	24	1.50337	0.144861	0.989086	25.8576	Vwc2l	ENSMUSG00000045648					B930025P03Rik	-0.981532	0.0191239				Gm10602	0.847901	0.0478894
-0.891684	-0.326636	0.416442	24	-0.796458	0.432337	0.989086	28.5576	Bard1	ENSMUSG00000026196					Scamp2	-0.223147	0.0191331				Ccdc142os	0.851329	0.0202868
4.64112	0.0617851	0.0639397	24	0.892964	0.37934	0.989086	28.5576	Atic	ENSMUSG00000026192					Gm49376	-0.413335	0.0193494				Gm18782	0.853559	0.0199844
5.26462	0.347243	0.246006	24	1.47808	0.151106	0.989086	26.6587	Fn1	ENSMUSG00000026193					Bin2	-0.556076	0.0193803				Hmgcs2	0.859093	0.00180662
2.45983	0.115489	0.171354	24	0.691356	0.494924	0.989086	28.5576	Gm5829	ENSMUSG00000101834					3110082I17Rik	-0.30164	0.0193909				Slc6a13	0.894729	0.0186104
0.39431	-0.12383	0.129807	24	-0.794552	0.433428	0.989086	28.5576	Gm8885	ENSMUSG00000101496					Spi1	-0.378541	0.0194231				Fam107a	0.909634	1.11417e-05
2.06692	0.362291	0.274368	24	1.39405	0.174088	0.989086	28.4685	Mreg	ENSMUSG00000039395					Crtac1	-0.243047	0.0194967				Gm13716	0.924763	0.0140794
2.23899	0.00533034	0.134381	24	0.0388065	0.969315	0.998928	28.5576	Pecr	ENSMUSG00000026189					Gm5535	-1.05666	0.0195722				1700084E18Rik	0.936694	0.0341803
3.72418	0.0128601	0.0830495	24	0.147244	0.883974	0.996088	28.5576	Tmem169	ENSMUSG00000026188					Tubgcp4	0.230865	0.0196621				Pla2g3	0.938272	0.0210996
3.86855	0.0270659	0.0870389	24	0.30013	0.766252	0.989132	28.5576	Xrcc5	ENSMUSG00000026187					Gm15201	1.01991	0.0196701				Spaar	0.957159	0.0254489
4.58004	0.084805	0.133751	24	0.661592	0.513536	0.989086	28.5576	Marchf4	ENSMUSG00000039372					Slc25a37	0.360975	0.0196746				Gm6411	0.957879	0.0364646
0.99512	-0.247239	0.127445	24	-1.72348	0.0956135	0.989086	28.5576	Gm15843	ENSMUSG00000085812					Tnc	-0.739025	0.0197121				Lpin3	0.969769	0.0327718
5.3209	0.152671	0.0923372	24	1.67435	0.104981	0.989086	28.5576	Smarcal1	ENSMUSG00000039354					Nenf	-0.302126	0.0198167				Gm6939	0.998918	0.00722578
6.41374	-0.0985188	0.100428	24	-1.00991	0.321018	0.989086	28.5576	Rpl37a	ENSMUSG00000046330					C1qb	-0.2537	0.0199523				Lox	1.0066	0.0370097
5.32129	-0.681337	0.730578	24	-0.945327	0.35366	0.989086	24.6692	Igfbp2	ENSMUSG00000039323					Pfkfb1	1.06443	0.019953				Tmc3	1.01575	0.0433452
8.01947	-0.123274	0.142436	24	-0.914812	0.367991	0.989086	28.4075	Igfbp5	ENSMUSG00000026185					Gm18782	0.853559	0.0199844				Tmprss6	1.01961	0.0236112
5.26028	-0.00596512	0.228125	24	-0.0274472	0.978306	0.999254	26.8927	Tns1	ENSMUSG00000055322					Gm26645	-0.872553	0.019989				Gm15201	1.01991	0.0196701
8.28284	0.107708	0.114168	24	0.982822	0.333949	0.989086	28.5576	Arpc2	ENSMUSG00000006304					Itga6	-0.340936	0.0202107				Cldn23	1.02221	0.0131689
6.69256	-0.0460387	0.0690947	24	-0.648088	0.522105	0.989086	28.5576	Aamp	ENSMUSG00000006299					Ccdc142os	0.851329	0.0202868				Gm26592	1.04357	0.00276601
7.62701	0.170491	0.103408	24	1.70262	0.0995016	0.989086	28.5576	Pnkd	ENSMUSG00000026179					Apod	0.453231	0.0203513				Mettl11b	1.04819	0.0115112
5.13956	0.0460336	0.173888	24	0.27983	0.781672	0.989206	27.8979	Tmbim1	ENSMUSG00000006301					Zfp317	0.190598	0.0203657				Mirt1	1.06154	0.0126107
0.791168	0.0338197	0.655767	24	0.0539058	0.957414	0.997819	26.5254	Catip	ENSMUSG00000073650					Gm816	-1.26079	0.0204639				Pfkfb1	1.06443	0.019953
1.03384	-0.371731	0.214577	24	-1.74452	0.0918236	0.989086	28.5576	Slc11a1	ENSMUSG00000026177					9430065F17Rik	-0.841351	0.0204902				Igsf6	1.06913	0.017301
4.54729	-0.0631003	0.117891	24	-0.551621	0.585499	0.989086	28.5576	Ctdsp1	ENSMUSG00000026176					Ybx1-ps2	-0.238329	0.0205264				Dnah14	1.13914	0.00451422
-1.45005	0.27332	0.522569	24	0.537048	0.595395	0.989086	28.5576	Vil1	ENSMUSG00000026175					Map3k3	0.192359	0.0207025				Gabrr2	1.14245	0.00141525
4.49237	0.075642	0.100881	24	0.75801	0.454655	0.989086	28.5576	Usp37	ENSMUSG00000033364					Igfbp7	-0.53601	0.0209318				Sspo	1.15185	0.014347
4.73085	0.112966	0.0645463	24	1.62907	0.114282	0.989086	28.5576	Cnot9	ENSMUSG00000026174					Rlbp1	-0.305317	0.0209712				Acrbp	1.18291	0.00409706
3.62698	0.256315	0.129759	24	2.01886	0.0529787	0.989086	28.5576	Plcd4	ENSMUSG00000026173					AA387883	0.575527	0.0209857				Phyhd1	1.18984	0.00407878
4.67739	0.180601	0.156689	24	1.21696	0.233618	0.989086	28.4547	Zfp142	ENSMUSG00000026135					Kdm5d	0.197006	0.0210899				Glp2r	1.23573	0.0299694
3.97496	-0.0420952	0.0949768	24	-0.437538	0.665013	0.989086	28.5576	Bcs1l	ENSMUSG00000026172					Pla2g3	0.938272	0.0210996				Sult1a1	1.24604	0.000394506
4.52684	0.0401095	0.0725675	24	0.525266	0.603453	0.989086	28.5576	Rnf25	ENSMUSG00000026171					Ccl6	-0.643342	0.021114				Cysltr2	1.36711	0.022874
1.52551	0.27043	0.274633	24	1.0307	0.311332	0.989086	28.5576	Stk36	ENSMUSG00000033276					Mfap3	0.257406	0.0211581				Ptgfr	1.42914	0.00793513
4.0001	-0.0766042	0.135442	24	-0.585372	0.562895	0.989086	28.5576	Ttll4	ENSMUSG00000033257					Gm27202	-0.451324	0.0211613				Gm49396	1.45745	0.00569267
1.39095	-0.111049	0.311054	24	-0.376608	0.70925	0.989086	28.5447	Cyp27a1	ENSMUSG00000026170					Gm4708	-0.243418	0.0211726				Rtp1	1.47353	0.0262629
-0.885523	0.373507	0.401735	24	0.964199	0.343041	0.989086	28.5576	Wnt6	ENSMUSG00000033227					Rin2	0.247507	0.0212623				Pf4	1.61418	0.00303413
1.89544	0.46555	0.338982	24	1.45028	0.158208	0.989086	27.7047	Wnt10a	ENSMUSG00000026167					Trp63	0.621452	0.0214296				Gm45650	1.62096	0.000700264
7.73245	-0.11173	0.106747	24	-1.08423	0.287333	0.989086	28.5576	Cdk5r2	ENSMUSG00000090071					Il12rb1	0.775904	0.0215429				Etnppl	1.84835	2.00461e-05
1.81435	0.044263	0.82781	24	0.0549156	0.956636	0.997819	25.3782	Cfap65	ENSMUSG00000047021					Taf1d	-0.349423	0.0215692				Plin4	2.28777	0.000691106
0.18596	0.397799	0.279351	24	1.41985	0.166477	0.989086	28.5576	Nhej1	ENSMUSG00000026162					Ctif	0.171571	0.0216211
-1.63893	1.11141	0.657913	24	1.78174	0.0854348	0.989086	28.5447	Slc23a3	ENSMUSG00000026205					Cnn2	0.375502	0.0216302
4.64229	-0.0686863	0.0765058	24	-0.869066	0.392057	0.989086	28.5576	Cnppd1	ENSMUSG00000033159					Sp7	0.794057	0.0216369
7.68021	-0.0516046	0.0722286	24	-0.700581	0.489234	0.989086	28.5576	Retreg2	ENSMUSG00000049339					Kcnn2	0.231978	0.0216457
4.16262	0.113263	0.124637	24	0.936283	0.356978	0.989086	28.5576	Zfand2b	ENSMUSG00000026197					Cyp4x1os	-0.766184	0.0218437
-0.639439	-0.104736	0.384233	24	-0.278557	0.782592	0.989206	28.5576	Abcb6	ENSMUSG00000026198					Glb1	-0.209613	0.021933
5.93986	0.155284	0.0893141	24	1.76184	0.0887989	0.989086	28.5576	Atg9a	ENSMUSG00000033124					C330013E15Rik	-0.5226	0.0219691
3.24639	0.301863	0.150494	24	2.06584	0.0480226	0.989086	28.5576	Ankzf1	ENSMUSG00000026199					Tmem160	-0.299342	0.0219861
2.07776	-0.0576045	0.336254	24	-0.180932	0.857739	0.994719	27.6929	Glb1l	ENSMUSG00000026200					Gm8971	-0.241555	0.0220214
4.975	0.0213982	0.0758614	24	0.274513	0.785666	0.989206	28.5576	Stk16	ENSMUSG00000026201					Abcg1	0.136846	0.0220412
8.63184	0.0206277	0.0857906	24	0.242176	0.810375	0.989502	28.5576	Tuba4a	ENSMUSG00000026202					Zc4h2	-0.188167	0.0221185
6.19051	0.0467513	0.118105	24	0.413737	0.682157	0.989086	28.5576	Dnajb2	ENSMUSG00000026203					Gpr17	-0.325403	0.0221604
8.64154	-0.0505555	0.0753037	24	-0.661766	0.513426	0.989086	28.5576	Ptprn	ENSMUSG00000026204					Lpl	-0.590463	0.022233
4.37015	-0.00519531	0.329787	24	-0.0163869	0.98705	0.999837	26.1632	Resp18	ENSMUSG00000033061					Clcn2	0.286513	0.0222398
4.60591	-0.13999	0.101613	24	-1.39788	0.172913	0.989086	28.5576	Dnpep	ENSMUSG00000026209					Prmt2	-0.196478	0.0222665
0.677504	-0.011241	0.203827	24	-0.0545707	0.95686	0.997819	28.5576	Des	ENSMUSG00000026208					Lrrc61	0.207805	0.0226003
6.87373	0.0118172	0.0795674	24	0.148247	0.88319	0.996088	28.5576	Speg	ENSMUSG00000026207					Rnf103	-0.109428	0.0226108
4.60251	-0.0200196	0.0852966	24	-0.231252	0.818768	0.989794	28.5576	Gmppa	ENSMUSG00000033021					Vcl	0.470615	0.0226274
2.45705	0.163261	0.167254	24	1.00375	0.323926	0.989086	28.5576	Asic4	ENSMUSG00000033007					Rpl13a	-0.222308	0.0226727
6.73119	0.024629	0.102789	24	0.247364	0.806396	0.989487	28.5576	Chpf	ENSMUSG00000032997					Hcls1	-0.395615	0.0227117
3.40846	0.0946453	0.105953	24	0.882441	0.384906	0.989086	28.5576	Obsl1	ENSMUSG00000026211					Fam177a2	-0.196202	0.0227395
5.7187	0.10439	0.100041	24	1.07147	0.292929	0.989086	28.5576	Tmem198	ENSMUSG00000051703					Aplnr	-1.53711	0.0228093
2.5586	0.199821	0.133799	24	1.48467	0.148587	0.989086	28.5576	Inha	ENSMUSG00000032968					Eno1b	-0.178499	0.0228207
4.47125	0.0361974	0.0801422	24	0.438359	0.664424	0.989086	28.5576	Stk11ip	ENSMUSG00000026213					Cysltr2	1.36711	0.022874
6.1495	0.0473612	0.127739	24	0.389824	0.699559	0.989086	28.5576	Slc4a3	ENSMUSG00000006576					Sirt6	0.219797	0.0229951
-1.53148	-1.26079	0.528025	24	-2.45421	0.0204639	0.989086	28.5576	Gm816	ENSMUSG00000100534					Gm2546	0.659838	0.0230166
8.90317	0.117018	0.168127	24	0.735536	0.468168	0.989086	27.8279	Epha4	ENSMUSG00000026235					Tbxas1	-0.367692	0.0230243
-0.647835	-0.317839	0.397641	24	-0.819465	0.419308	0.989086	28.5576	Gm28386	ENSMUSG00000101849					Tmem177	0.24156	0.0230913
3.31096	0.367099	0.341524	24	1.12612	0.270135	0.989086	26.705	Sgpp2	ENSMUSG00000032908					Slc24a4	0.412415	0.0230963
5.60303	0.0434986	0.0598299	24	0.678872	0.502684	0.989086	28.5576	Farsb	ENSMUSG00000026245					Fam177a	-0.195814	0.0231219
-0.25832	0.106019	0.34292	24	0.314193	0.755658	0.989086	28.5576	BC035947	ENSMUSG00000090486					Cd9	-0.495543	0.0231652
7.69069	0.179856	0.0806876	24	2.22857	0.033883	0.989086	28.5576	Acsl3	ENSMUSG00000032883					Kyat3	0.372537	0.0231762
3.99718	0.520927	0.18539	24	2.97103	0.0060019	0.904044	28.2527	Utp14b	ENSMUSG00000079470					Hacd2	0.193186	0.0232334
2.62149	-0.0864721	0.0744599	24	-0.981668	0.334507	0.989086	28.5576	Gm6159	ENSMUSG00000099377					Zfp114	0.422149	0.0232609
-0.389379	0.0933656	0.450365	24	0.21649	0.830145	0.990954	28.5576	Kcne4	ENSMUSG00000047330					Asap2	0.267719	0.0234089
2.79166	-0.0769615	0.0680662	24	-0.9399	0.355151	0.989086	28.5576	Gm5830	ENSMUSG00000072978					Comtd1	-0.507305	0.0234534
7.84648	-0.0229658	0.107663	24	-0.221132	0.826563	0.990526	28.5576	Scg2	ENSMUSG00000050711					Otulin	-0.230558	0.0234739
0.683152	0.340709	0.158915	24	2.01293	0.0536359	0.989086	28.5576	Ap1s3	ENSMUSG00000054702					Pdk4	0.386615	0.0235674
5.16851	0.165316	0.219863	24	0.789957	0.436441	0.989086	26.9824	Wdfy1	ENSMUSG00000073643					Tmprss6	1.01961	0.0236112
4.22749	0.0544725	0.10789	24	0.511803	0.612724	0.989086	28.5576	Mrpl44	ENSMUSG00000026248					Kdm4b	0.210664	0.0236504
7.36249	-0.00279613	0.0630166	24	-0.0422776	0.966572	0.998923	28.5576	Serpine2	ENSMUSG00000026249					P2ry12	-0.438031	0.0236545
3.14122	0.0317242	0.116035	24	0.270605	0.788641	0.989249	28.5576	Gm5529	ENSMUSG00000067106					Cfap100	0.407463	0.0237469
7.29484	-0.00281134	0.0644993	24	-0.041759	0.966981	0.998923	28.5576	Cul3	ENSMUSG00000004364					Gm7384	-0.329408	0.0237766
6.68939	0.0431503	0.147	24	0.310403	0.758531	0.989086	28.2688	Dock10	ENSMUSG00000038608					Gm45902	0.385861	0.0237775
4.58384	0.107623	0.145873	24	0.776212	0.444005	0.989086	28.5576	Nyap2	ENSMUSG00000054976					Gtf3c1	0.151241	0.0237819
3.40614	0.380421	0.218819	24	1.83827	0.0765812	0.989086	28.1907	Irs1	ENSMUSG00000055980					Gm9320	-0.288518	0.0238359
3.37492	0.0718353	0.154243	24	0.482753	0.632951	0.989086	28.5576	Rhbdd1	ENSMUSG00000026142					Bank1	-0.652349	0.0238424
0.562933	-0.565476	0.755945	24	-0.782289	0.440962	0.989086	26.5654	Col4a4	ENSMUSG00000067158					Gm7535	0.283693	0.0238556
-0.518306	-0.261452	1.177	24	-0.230917	0.819178	0.989928	26.1213	Col4a3	ENSMUSG00000079465					Ecscr	-0.595499	0.0239016
7.23974	0.0169858	0.0578459	24	0.273842	0.786177	0.989206	28.5576	Mff	ENSMUSG00000026150					Lair1	-0.255577	0.023904
6.52766	0.0426963	0.0727485	24	0.576552	0.568759	0.989086	28.5576	Agfg1	ENSMUSG00000026159					Pik3ap1	-0.383701	0.0239156
1.0147	-0.0844879	0.158392	24	-0.504088	0.618067	0.989086	28.5576	Gm7553	ENSMUSG00000101784					Clgn	-0.202665	0.0240365
1.19756	0.150491	0.283862	24	0.552125	0.585158	0.989086	28.5576	Slc19a3	ENSMUSG00000038496					Slc2a5	-0.361072	0.0241749
-0.955271	-0.25725	0.675287	24	-0.402896	0.690082	0.989086	28.0271	Daw1	ENSMUSG00000053161					Gapdh-ps16	-0.887771	0.0241813
8.46287	0.202442	0.159141	24	1.34533	0.189302	0.989086	28.0271	Sphkap	ENSMUSG00000026163					Zfp799	0.212344	0.0242057
5.06579	-0.01857	0.0680077	24	-0.260263	0.796528	0.989254	28.5576	Pid1	ENSMUSG00000045658					Itih3	0.493041	0.0242156
7.25294	-0.0358622	0.0527816	24	-0.617165	0.542016	0.989086	28.5576	Dner	ENSMUSG00000036766					Cep128	-0.415818	0.0242514
7.33559	0.096388	0.0930817	24	1.05686	0.299433	0.989086	28.5576	Trip12	ENSMUSG00000026219					Gsto2	0.820659	0.0243693
1.60376	-0.389095	0.359824	24	-1.14258	0.262958	0.989086	27.7988	Fbxo36	ENSMUSG00000073633					Nsun5	0.366068	0.0244179
2.36284	0.118589	0.189477	24	0.647308	0.522602	0.989086	28.5576	Slc16a14	ENSMUSG00000026220					Pgbd1	0.498294	0.0245532
3.72068	-0.00294546	0.144364	24	-0.021146	0.983276	0.999815	28.5576	Rpl19-ps1	ENSMUSG00000064281					Map7	0.171762	0.0245701
-0.26565	-0.0794675	0.116777	24	-0.487	0.629976	0.989086	28.5576	Gm2389	ENSMUSG00000089976					Kcnj2	0.475067	0.0246842
0.24693	-0.00155351	0.157937	24	-0.00872603	0.993098	0.999945	28.5576	Gm18342	ENSMUSG00000101279					Zfp773	0.488062	0.0247013
2.08129	-0.0257981	0.122999	24	-0.199879	0.842992	0.992438	28.5576	A530032D15Rik	ENSMUSG00000089844					Zfp937	0.355099	0.0247064
1.72288	0.0155051	0.0842274	24	0.149069	0.882547	0.996088	28.5576	Gm6264	ENSMUSG00000089716					Smim10l2a	-0.193909	0.0247374
0.662792	-0.0581711	0.115453	24	-0.412346	0.683165	0.989086	28.5576	Gm2427	ENSMUSG00000101751					Wnt7a	-0.354372	0.0248644
-0.59008	-0.431421	0.303686	24	-1.40783	0.169974	0.989086	28.5576	Sp110	ENSMUSG00000070034					Stard6	0.465863	0.0248734
2.6043	0.0532822	0.101078	24	0.494848	0.624493	0.989086	28.5576	Sp140	ENSMUSG00000070031					Pgls	-0.301726	0.0249809
1.18837	-0.322587	0.216873	24	-1.4983	0.145029	0.989086	28.5576	Sp100	ENSMUSG00000026222					Zranb1	-0.145452	0.0250009
7.75147	0.017817	0.0525564	24	0.307167	0.760945	0.989086	28.5576	Cab39	ENSMUSG00000036707					H2-K1	-0.475979	0.0250192
9.75459	-0.0575496	0.0760825	24	-0.743551	0.463222	0.989086	28.5576	Itm2c	ENSMUSG00000026223					Ctns	-0.179541	0.0250832
0.873891	-0.107012	0.23762	24	-0.460438	0.648689	0.989086	28.5576	4933407L21Rik	ENSMUSG00000026224					Nop53	-0.154775	0.0251255
-0.270337	-0.692657	0.412165	24	-1.75161	0.0905757	0.989086	28.5576	Gpr55	ENSMUSG00000049608					Bfsp2	-0.848713	0.0251463
3.04982	0.211468	0.0585966	24	2.88502	0.0073712	0.904044	28.5576	Gm18180	ENSMUSG00000099342					Wnt7b	-0.282387	0.0253027
-0.269569	0.213033	0.275165	24	0.760782	0.453023	0.989086	28.5576	Spata3	ENSMUSG00000026226					Dcun1d5	-0.181973	0.0254143
4.10104	-0.0304769	0.171841	24	-0.187365	0.852705	0.994362	28.4502	2810459M11Rik	ENSMUSG00000026227					Gm15688	-0.822907	0.0254246
6.87082	0.0172504	0.0502639	24	0.307024	0.761053	0.989086	28.5576	Psmd1	ENSMUSG00000026229					Spaar	0.957159	0.0254489
4.36112	-0.0580238	0.0632012	24	-0.833655	0.411395	0.989086	28.5576	Armc9	ENSMUSG00000062590					Gm11837	-0.712948	0.025492
-0.196865	-0.770348	0.279292	24	-2.70062	0.0115102	0.9709	28.5576	B3gnt7	ENSMUSG00000079445					Oxtr	-0.459612	0.0255276
8.11315	-0.0394007	0.0523709	24	-0.680085	0.501927	0.989086	28.5576	Ncl	ENSMUSG00000026234					Mlph	0.358954	0.0256318
1.07471	-0.103936	0.218119	24	-0.48058	0.634476	0.989086	28.5576	C130036L24Rik	ENSMUSG00000073627					Hacd1	-0.413855	0.025632
7.75265	-0.0204361	0.0713397	24	-0.280191	0.781351	0.989206	28.5576	Ptma	ENSMUSG00000026238					Syn3	0.536452	0.0256381
5.02562	-0.0910614	0.0894016	24	-1.02112	0.315768	0.989086	28.5576	Pde6d	ENSMUSG00000026239					Arfip1	-0.365334	0.0256936
3.88104	0.0574857	0.0773395	24	0.69793	0.490865	0.989086	28.5576	Cops7b	ENSMUSG00000026240					Slfn2	0.787158	0.0257331
1.34846	0.152322	0.275974	24	0.576995	0.568464	0.989086	28.5576	Nppc	ENSMUSG00000026241					Snta1	-0.19149	0.0258283
4.81105	0.060556	0.0554705	24	0.975135	0.337682	0.989086	28.5576	Dis3l2	ENSMUSG00000053333					Qpct	-0.200917	0.0258715
5.11852	-0.092373	0.0779755	24	-1.16299	0.25446	0.989086	28.5576	Gm6136	ENSMUSG00000084106					Gm13234	-0.512493	0.0258857
1.40081	-0.782955	0.516417	24	-1.58948	0.123691	0.989086	26.7782	Ecel1	ENSMUSG00000026247					Mipep	0.179201	0.0259681
5.35278	0.0196654	0.0637292	24	0.291111	0.773071	0.989206	28.5576	Eif4e2	ENSMUSG00000026254					A330035P11Rik	0.576753	0.0260243
4.64673	-0.136356	0.18169	24	-0.79373	0.434027	0.989086	28.0043	Efhd1	ENSMUSG00000026255					Atad3aos	0.626659	0.0260436
6.11538	0.158622	0.0872155	24	1.83828	0.0764439	0.989086	28.5576	Gigyf2	ENSMUSG00000048000					Zfp970	0.360413	0.0260516
1.7094	-0.5446	2.07706	24	-0.265793	0.792608	0.989254	24.6692	Kcnj13	ENSMUSG00000079436					Rcan2	0.392025	0.0261483
6.74394	-0.00432374	0.205085	24	-0.0221544	0.982488	0.999767	27.0146	Ngef	ENSMUSG00000026259					Ntng2	-0.289133	0.0261595
-0.123369	-0.305006	0.53469	24	-0.603328	0.551124	0.989086	28.133	Neu2	ENSMUSG00000079434					Smox	0.256144	0.0261689
3.43676	-0.220193	0.0941829	24	-2.25137	0.0322342	0.989086	28.5576	Inpp5d	ENSMUSG00000026288					Gm46430	0.342924	0.0261761
5.50168	0.00932804	0.0592777	24	0.146264	0.88474	0.996088	28.5576	Atg16l1	ENSMUSG00000026289					Rtp1	1.47353	0.0262629
0.905536	0.216647	0.389998	24	0.586404	0.56222	0.989086	28.5032	Sag	ENSMUSG00000056055					Ltbr	-0.472479	0.0262963
6.7918	0.0624633	0.0899945	24	0.705442	0.48625	0.989086	28.5576	Dgkd	ENSMUSG00000070738					Rassf10	-0.699679	0.0264198
3.29958	0.0678261	0.166591	24	0.423737	0.674933	0.989086	28.5576	Usp40	ENSMUSG00000005501					Hapln3	-0.751889	0.0265047
-1.20773	-0.656998	0.402854	24	-1.62822	0.114462	0.989086	28.5576	Ugt1a7c	ENSMUSG00000090124					Glns-ps1	0.236022	0.0266488
-0.0454305	0.158728	0.254206	24	0.61411	0.544004	0.989086	28.5576	Dnajb3	ENSMUSG00000081984					Gm45605	0.483887	0.026654
0.750786	-0.0193962	0.237184	24	-0.0819651	0.935246	0.997075	28.5576	Mroh2a	ENSMUSG00000079429					Gm6552	-0.14977	0.0267248
5.05883	0.134457	0.102398	24	1.34384	0.189579	0.989086	28.5576	Hjurp	ENSMUSG00000044783					Spns2	0.194907	0.0267539
-1.74271	-0.539322	1.42419	24	-0.395841	0.695391	0.989086	26.5075	Gm29538	ENSMUSG00000099553					Alox5	0.824309	0.0269192
5.31598	0.11035	0.159647	24	0.731089	0.470766	0.989086	28.1558	Arl4c	ENSMUSG00000049866					Rpgrip1l	0.249155	0.0269244
5.01281	-0.0979634	0.0714478	24	-1.31935	0.197532	0.989086	28.5576	Sh3bp4	ENSMUSG00000036206					Begain	-0.178274	0.0270679
7.09203	0.0220254	0.083887	24	0.264239	0.793493	0.989254	28.5576	Agap1	ENSMUSG00000055013					Glra2	-0.258708	0.0271491
-2.23563	1.0563	2.2004	24	0.500106	0.621165	0.989086	26.267	Gbx2	ENSMUSG00000034486					Tmem106a	-0.790791	0.0271661
-3.19684	-0.0159094	1.66203	24	-0.0100932	0.99202	0.999945	27.3579	D130058E05Rik	ENSMUSG00000092627					Slc30a10	-0.281368	0.02745
1.94153	-0.0459261	0.156307	24	-0.292966	0.771666	0.989206	28.5576	Asb18	ENSMUSG00000067081					Cd53	-0.314769	0.0275797
1.41074	-0.660496	0.65473	24	-1.04958	0.303506	0.989086	26.1768	Iqca	ENSMUSG00000026301					Grid2	-0.346485	0.027588
3.92952	-0.275033	0.100353	24	-2.71002	0.0112551	0.9709	28.5576	Ackr3	ENSMUSG00000044337					Bak1	-0.270751	0.0276039
6.46141	-0.0186317	0.0733155	24	-0.249981	0.804392	0.989254	28.5576	Cops8	ENSMUSG00000034432					Gm4735	-0.158208	0.0276896
1.24964	-0.143762	0.736911	24	-0.20206	0.841449	0.992438	25.8881	Col6a3	ENSMUSG00000048126					Vcpkmt	0.245909	0.027737
0.988493	0.358954	0.138215	24	2.35472	0.0256318	0.989086	28.5576	Mlph	ENSMUSG00000026303					Ogdhl	0.273397	0.027782
5.18435	0.0509495	0.0635113	24	0.753842	0.457115	0.989086	28.5576	Lrrfip1	ENSMUSG00000026305					Las1l	0.162653	0.0277864
6.09444	0.0872272	0.0978438	24	0.914447	0.368139	0.989086	28.5576	Ramp1	ENSMUSG00000034353					Dync2h1	0.258033	0.0279142
5.19823	-0.0128248	0.0500753	24	-0.223619	0.824646	0.990526	28.5576	Ube2f	ENSMUSG00000034343					Slc3a2	-0.165402	0.0279266
0.646409	-0.27811	0.205758	24	-1.32588	0.195387	0.989086	28.5576	Gm7785	ENSMUSG00000083064					Rtl3	-0.57181	0.027935
3.42743	0.0700058	0.103842	24	0.661326	0.513704	0.989086	28.5576	Scly	ENSMUSG00000026307					Gm10232	-0.265234	0.0279688
4.78727	-0.0905069	0.0678921	24	-1.25812	0.218539	0.989086	28.5576	Ilkap	ENSMUSG00000026309					Rnf187	-0.180825	0.0279783
3.29242	-0.165839	0.126043	24	-1.32858	0.194505	0.989086	28.5576	Hes6	ENSMUSG00000067071					Gm47814	0.633297	0.0280061
4.60878	0.307906	0.192218	24	1.69195	0.101853	0.989086	27.7589	Per2	ENSMUSG00000055866					Ddah2	-0.383131	0.0280335
3.65285	0.0320386	0.0730119	24	0.399409	0.692563	0.989086	28.5576	Traf3ip1	ENSMUSG00000034292					Jak3	-0.377282	0.0281541
5.51494	-0.0216215	0.0693909	24	-0.300887	0.765681	0.989132	28.5576	Asb1	ENSMUSG00000026311					Tbp	0.150627	0.0282069
0.627852	-0.333203	0.296005	24	-1.15245	0.258692	0.989086	28.5576	Gm29100	ENSMUSG00000100980					Maged2	-0.203797	0.028215
-0.490516	-0.148063	0.386659	24	-0.390048	0.699395	0.989086	28.5576	Twist2	ENSMUSG00000007805					Gm7329	-0.300161	0.0283398
5.45762	0.0300978	0.125649	24	0.250886	0.803699	0.989254	28.5576	Hdac4	ENSMUSG00000026313					Mvd	-0.2598	0.028349
7.05763	0.00302031	0.0650041	24	0.0446048	0.964733	0.998708	28.5576	Ndufa10	ENSMUSG00000026260					Spock3	-0.207515	0.0284292
5.5508	-0.0383054	0.136943	24	-0.294835	0.770253	0.989206	28.5576	Cops9	ENSMUSG00000073616					Cyp2s1	0.504091	0.0284872
-0.385879	-0.850219	0.498689	24	-1.7838	0.085087	0.989086	28.5576	Otos	ENSMUSG00000044055					Ndrg2	0.242984	0.0285133
0.0898253	-0.122988	0.244132	24	-0.49259	0.626068	0.989086	28.5576	Gm29483	ENSMUSG00000100546					Fkbp5	0.315027	0.0286594
6.98725	-0.148704	0.089415	24	-1.68885	0.102139	0.989086	28.5576	Gpc1	ENSMUSG00000034220					Rps11-ps3	-0.437895	0.028665
-1.8339	-0.628199	0.672312	24	-0.978205	0.336188	0.989086	28.5576	Ankmy1	ENSMUSG00000034212					Akirin1	-0.117477	0.0287507
4.20569	0.0264586	0.11686	24	0.231883	0.818283	0.989794	28.5576	Dusp28	ENSMUSG00000047067					Tbcb	-0.195063	0.0288502
0.0609099	-0.620627	0.278704	24	-2.21598	0.0348254	0.989086	28.5576	5033417F24Rik	ENSMUSG00000097251					Fbh1	0.165647	0.0288678
4.73722	-0.0441112	0.0820507	24	-0.527832	0.601693	0.989086	28.5576	Rnpepl1	ENSMUSG00000026269					Man1b1	-0.113097	0.0289451
4.38998	-0.155388	0.0877504	24	-1.74313	0.0920707	0.989086	28.5576	Capn10	ENSMUSG00000026270					Zbtb32	-0.743695	0.028952
-1.4439	0.473959	0.50445	24	0.964733	0.342778	0.989086	28.5576	Gpr35	ENSMUSG00000026271					Rpl10-ps6	-0.186398	0.0290562
10.0405	0.0947174	0.100856	24	0.962282	0.343986	0.989086	28.5576	Kif1a	ENSMUSG00000014602					Lrig3	-0.53812	0.0291573
-0.30739	-0.459512	0.833852	24	-0.577028	0.568761	0.989086	26.6621	Crocc2	ENSMUSG00000084989					Lgmn	-0.191081	0.0292533
2.96022	0.219177	0.352053	24	0.652673	0.519532	0.989086	26.7759	Sned1	ENSMUSG00000047793					Scara3	0.264446	0.0292633
3.47232	-0.0107312	0.0857247	24	-0.118307	0.906653	0.997075	28.5576	Mterf4	ENSMUSG00000026273					Nemp1	0.296643	0.0293565
2.52505	-0.217135	0.119949	24	-1.75066	0.0907413	0.989086	28.5576	Gm7867	ENSMUSG00000100351					Exo5	-0.217466	0.0293613
0.709761	-0.00308934	0.210831	24	-0.0144764	0.988551	0.999945	28.5576	Pask	ENSMUSG00000026274					Dusp12	-0.309905	0.0293617
6.92817	0.028337	0.0669635	24	0.408921	0.685648	0.989086	28.5576	Ppp1r7	ENSMUSG00000026275					Chadl	-0.245896	0.0294513
7.50109	0.0404525	0.0552496	24	0.673882	0.505805	0.989086	28.5576	Hdlbp	ENSMUSG00000034088					Tmem229a	-0.21569	0.0294742
-0.780141	0.182202	0.319489	24	0.571906	0.571861	0.989086	28.5576	Septin2	ENSMUSG00000026276					Mfge8	-0.253588	0.0295553
2.35092	0.0662541	0.166565	24	0.404489	0.688866	0.989086	28.5576	Farp2	ENSMUSG00000034066					Gm42500	-1.64881	0.0296886
7.66804	-0.0634706	0.0649046	24	-0.937745	0.356239	0.989086	28.5576	Stk25	ENSMUSG00000026277					Gnai2	-0.150083	0.0298305
5.80435	-0.0280341	0.186036	24	-0.159063	0.874781	0.995743	27.5073	Bok	ENSMUSG00000026278					Scrg1	0.30188	0.0298449
3.48598	-0.0774666	0.120476	24	-0.648251	0.522002	0.989086	28.5576	Thap4	ENSMUSG00000026279					5830417I10Rik	0.284857	0.0298548
5.76086	0.0509294	0.0579745	24	0.81481	0.421925	0.989086	28.5576	Atg4b	ENSMUSG00000026280					Gpr156	0.753079	0.0298899
4.03924	0.0446494	0.0722889	24	0.574882	0.569873	0.989086	28.5576	Dtymk	ENSMUSG00000026281					Glp2r	1.23573	0.0299694
3.68554	-0.0222533	0.0824454	24	-0.254409	0.801003	0.989254	28.5576	Ing5	ENSMUSG00000026283					Gm33195	-1.02654	0.0300829
3.54545	-0.137866	0.102649	24	-1.31996	0.19733	0.989086	28.5576	D2hgdh	ENSMUSG00000073609					Ube2r2	-0.112779	0.0301002
0.276526	-0.0970505	0.179566	24	-0.492867	0.625875	0.989086	28.5576	Gm18666	ENSMUSG00000101660					Paqr8	0.276459	0.0301321
-0.440161	-0.177274	0.17363	24	-0.869441	0.391855	0.989086	28.5576	Gm7889	ENSMUSG00000099624					Pxylp1	0.187067	0.0301708
3.10695	-0.133382	0.155807	24	-0.880666	0.38585	0.989086	28.5576	Neu4	ENSMUSG00000034000					Ubxn4	0.123292	0.0303138
3.52901	-0.0161939	0.0750569	24	-0.197583	0.844771	0.992438	28.5576	Gm7895	ENSMUSG00000100347					Ttc21b	0.196045	0.0303878
5.60479	-0.0134747	0.0776469	24	-0.171622	0.864945	0.994977	28.5576	Fam174a	ENSMUSG00000051185					F13a1	0.688881	0.0304309
5.31212	-0.0547059	0.121163	24	-0.470922	0.641274	0.989086	28.5576	Gm15427	ENSMUSG00000081051					Gm47962	-1.33163	0.0305783
4.03658	0.0512727	0.115514	24	0.45177	0.654847	0.989086	28.5576	St8sia4	ENSMUSG00000040710					Ifit1bl1	0.494446	0.0309624
-0.629446	-0.23893	0.289971	24	-0.795505	0.432883	0.989086	28.5576	Gm1833	ENSMUSG00000100362					Gm2a	-0.210469	0.0309817
1.3882	0.170158	0.206084	24	0.834761	0.410782	0.989086	28.5576	Slco4c1	ENSMUSG00000040693					Angpt1	-0.420929	0.0311784
1.24345	0.130776	0.215896	24	0.615129	0.543341	0.989086	28.5576	Panct2	ENSMUSG00000097814					Tubb4a	-0.229299	0.0311931
-0.732558	-0.200638	0.146871	24	-1.04315	0.305628	0.989086	28.5576	Gm28901	ENSMUSG00000100454					Ctu1	-0.22874	0.031263
2.25993	0.0435994	0.0836945	24	0.449041	0.656791	0.989086	28.5576	Gm6430	ENSMUSG00000044757					Pgk1-ps1	-0.495814	0.0313306
5.31253	0.0814256	0.0617471	24	1.23492	0.226926	0.989086	28.5576	D1Ertd622e	ENSMUSG00000044768					Wscd1	-0.233365	0.0314799
4.12856	0.0513422	0.117187	24	0.44805	0.657498	0.989086	28.5576	Ppip5k2	ENSMUSG00000040648					Gm3362	-0.178297	0.0316044
2.35959	-0.101213	0.107499	24	-0.878432	0.387041	0.989086	28.5576	Gin1	ENSMUSG00000026333					Gm2981	0.356014	0.0316115
7.48316	0.0129402	0.0695407	24	0.181143	0.857535	0.994719	28.5576	Pam	ENSMUSG00000026335					Lmcd1	-0.248057	0.0316435
3.93842	-0.0643938	0.10059	24	-0.636813	0.529319	0.989086	28.5576	Gm3531	ENSMUSG00000089782					Kifc1	-0.520062	0.031744
0.583739	-0.382647	0.312528	24	-1.27046	0.214174	0.989086	28.5576	B230216N24Rik	ENSMUSG00000089706					Bnip5	-0.494065	0.0317601
0.683418	-0.0649652	0.19204	24	-0.326158	0.746683	0.989086	28.5576	Gm29462	ENSMUSG00000099634					Zfand4	0.392884	0.031782
-0.290787	0.0370681	0.237746	24	0.147992	0.883389	0.996088	28.5576	Gm3555	ENSMUSG00000089791					Apoo	-0.206196	0.0317896
3.29353	0.501874	0.279662	24	1.89266	0.0690174	0.989086	27.3868	Cntnap5b	ENSMUSG00000067028					Cdr1os	0.255584	0.0319561
2.53637	-0.0676103	0.128975	24	-0.515031	0.610495	0.989086	28.5576	Prdx2-ps1	ENSMUSG00000082431					Dnph1	-0.399301	0.0321813
3.92322	0.011133	0.181005	24	0.0649807	0.948644	0.997819	28.4368	Cdh20	ENSMUSG00000050840					Inpp5d	-0.220193	0.0322342
3.44994	-0.0828892	0.404493	24	-0.212851	0.833099	0.991417	26.0714	Rnf152	ENSMUSG00000047496					Cd44	-0.592185	0.032291
3.71983	0.0555751	0.0834451	24	0.631309	0.532859	0.989086	28.5576	Capza1-ps1	ENSMUSG00000067017					9330102E08Rik	0.191261	0.0323411
3.88435	-0.116122	0.109875	24	-1.06329	0.296559	0.989086	28.5576	Pign	ENSMUSG00000056536					Plag1	0.601096	0.0324101
5.9128	0.0451977	0.0594477	24	0.711727	0.482408	0.989086	28.5576	Relch	ENSMUSG00000026319					Gm48795	-0.382788	0.032417
2.10287	0.0626647	0.124135	24	0.482401	0.633198	0.989086	28.5576	Gm10193	ENSMUSG00000101330					Fjx1	-0.23338	0.0324645
1.24062	0.22633	0.244742	24	0.954585	0.347798	0.989086	28.5576	Tnfrsf11a	ENSMUSG00000026321					Pcdha6	0.442695	0.0325347
-0.333445	0.233446	0.229382	24	0.965394	0.342452	0.989086	28.5576	Gm7160	ENSMUSG00000099843					S100a16	-0.330175	0.0325348
4.56271	0.112022	0.0879123	24	1.26236	0.21703	0.989086	28.5576	Zcchc2	ENSMUSG00000038866					Plppr1	-0.228051	0.0325533
6.94927	-0.0645632	0.0806991	24	-0.800395	0.43009	0.989086	28.5576	Phlpp1	ENSMUSG00000044340					H2-Q7	-0.731414	0.0326213
3.49949	0.155399	0.165831	24	0.981317	0.334678	0.989086	28.5576	Bcl2	ENSMUSG00000057329					Apbb1ip	-0.37459	0.0326381
4.9483	-0.0138616	0.0524392	24	-0.232473	0.817828	0.989739	28.5576	Kdsr	ENSMUSG00000009905					P4hb	-0.145576	0.0327008
5.66207	-0.00669795	0.0576202	24	-0.107476	0.915163	0.997075	28.5576	Vps4b	ENSMUSG00000009907					Zfp426	0.145278	0.0327193
1.99878	0.387608	0.270132	24	1.51714	0.140295	0.989086	28.3738	Serpinb8	ENSMUSG00000026315					Lpin3	0.969769	0.0327718
2.20177	-0.209087	0.141226	24	-1.46265	0.154482	0.989086	28.5576	Gm8141	ENSMUSG00000100025					Aox4	-1.08113	0.0330453
2.64565	0.384673	0.308256	24	1.3161	0.199053	0.989086	27.3784	Cdh7	ENSMUSG00000026312					4930430F08Rik	0.238412	0.0331649
3.17155	0.499448	0.198098	24	2.65811	0.0127335	0.977318	28.5576	Cdh19	ENSMUSG00000047216					Zfp507	0.211392	0.0331728
4.39722	-0.0047611	0.111596	24	-0.0435652	0.965554	0.998741	28.5576	Dsel	ENSMUSG00000038702					Nabp2	-0.168396	0.0332573
-1.52597	-0.332124	0.521932	24	-0.657851	0.515902	0.989086	28.5576	Gm18406	ENSMUSG00000101054					Zbtb4	0.167285	0.0333116
5.41161	-0.20431	0.164463	24	-1.31387	0.199534	0.989086	28.0512	Cntnap5a	ENSMUSG00000070695					Rps12	-0.19217	0.0333833
6.48666	-0.0258003	0.0397293	24	-0.530818	0.599649	0.989086	28.5576	Tsn	ENSMUSG00000026374					Gm9616	-0.196151	0.0335604
4.96126	-0.148705	0.101074	24	-1.4992	0.144797	0.989086	28.5576	Nifk	ENSMUSG00000026377					Shkbp1	-0.354976	0.0335897
6.40323	0.152136	0.10267	24	1.52924	0.137207	0.989086	28.5576	Clasp1	ENSMUSG00000064302					Aste1	0.337275	0.0336191
2.48092	0.631698	0.247093	24	2.70091	0.0115236	0.9709	28.4384	Tfcp2l1	ENSMUSG00000026380					Gm5302	-0.49783	0.0336322
2.13316	0.160649	0.212495	24	0.784831	0.439015	0.989086	28.5576	Gli2	ENSMUSG00000048402					Fam117a	-0.437663	0.0336926
2.76589	0.203677	0.128946	24	1.57485	0.126306	0.989086	28.5576	Inhbb	ENSMUSG00000037035					Ugp2	-0.171919	0.0337197
3.98418	-0.136857	0.092636	24	-1.44672	0.158864	0.989086	28.5576	Ralb	ENSMUSG00000004451					Cd74	-1.17631	0.0337409
3.61765	0.0754975	0.0818623	24	0.867709	0.392787	0.989086	28.5576	Tmem185b	ENSMUSG00000098923					Acsl3	0.179856	0.033883
2.96504	0.23707	0.189486	24	1.3091	0.200935	0.989086	28.5576	Epb41l5	ENSMUSG00000026383					Marcks	-0.16023	0.0339798
6.46314	0.193813	0.172405	24	1.18755	0.245102	0.989086	27.6814	Ptpn4	ENSMUSG00000026384					1700084E18Rik	0.936694	0.0341803
0.310269	-0.144132	0.0951606	24	-1.06872	0.294147	0.989086	28.5576	Gm3851	ENSMUSG00000091876					Maml3	0.340909	0.0342067
3.07267	0.24156	0.0954382	24	2.40108	0.0230913	0.989086	28.5576	Tmem177	ENSMUSG00000036975					Ftsj3	-0.167686	0.0342552
-1.28161	-0.118748	0.872655	24	-0.143406	0.887023	0.996088	27.3044	Cfap221	ENSMUSG00000036962					Gmds	-0.322758	0.0343188
0.0770946	-0.420333	0.421886	24	-1.04368	0.305386	0.989086	28.5576	Tmem37	ENSMUSG00000050777					Rbl2	0.193985	0.0343635
6.97709	-0.220546	0.191716	24	-1.21219	0.23583	0.989086	27.2927	Dbi	ENSMUSG00000026385					AI854703	0.215198	0.0343862
0.298851	0.0193084	0.223924	24	0.0840306	0.933618	0.997075	28.5576	3110009E18Rik	ENSMUSG00000026388					Mtrf1l	0.288473	0.0344679
2.75479	-0.119024	0.160128	24	-0.759693	0.453664	0.989086	28.5576	Steap3	ENSMUSG00000026389					Zfp229	-0.401434	0.0346095
6.92177	-0.0046625	0.204229	24	-0.0239883	0.981038	0.999461	27.0146	C1ql2	ENSMUSG00000036907					Fastkd3	0.219323	0.0346134
1.03205	-0.604674	0.300685	24	-2.09467	0.0451891	0.989086	28.5576	Celrr	ENSMUSG00000097881					Tubb5	-0.145342	0.0346444
5.38642	0.070797	0.0606875	24	1.08828	0.285571	0.989086	28.5576	Insig2	ENSMUSG00000003721					Mdp1	-0.165201	0.0347091
-1.26806	-0.283374	0.447036	24	-0.641075	0.526586	0.989086	28.5576	Gm37174	ENSMUSG00000104253					Wdr20rt	0.450333	0.0347992
4.46318	-0.0526722	0.12474	24	-0.437058	0.665357	0.989086	28.5576	Ccdc93	ENSMUSG00000026339					Gm4890	-0.76891	0.0347998
2.38821	0.466033	0.364376	24	1.34261	0.19062	0.989086	26.8993	Htr5b	ENSMUSG00000050534					5033417F24Rik	-0.620627	0.0348254
3.82753	0.032397	0.0716137	24	0.413359	0.682431	0.989086	28.5576	Ddx18	ENSMUSG00000001674					Asb5	-0.58373	0.0349485
2.42875	-0.203396	0.0923258	24	-1.99266	0.0559337	0.989086	28.5576	Gm28911	ENSMUSG00000100405					Ralgapa1	0.243984	0.0349879
5.59168	0.0640404	0.400157	24	0.164369	0.870743	0.995649	25.3782	Dpp10	ENSMUSG00000036815					Fam72a	-0.499228	0.0350415
8.00035	0.0178368	0.105344	24	0.175117	0.862224	0.994719	28.5576	Actr3	ENSMUSG00000026341					Cdkn1b	0.136364	0.0350601
4.10656	-0.141219	0.0775194	24	-1.72691	0.0949871	0.989086	28.5576	Slc35f5	ENSMUSG00000026342					Kcnh5	0.510382	0.0351203
5.2194	0.0155501	0.118147	24	0.136922	0.892053	0.996724	28.5576	Lypd1	ENSMUSG00000026344					Zdhhc14	-0.168325	0.0351631
2.1064	-0.316942	0.275297	24	-1.21545	0.234166	0.989086	28.5032	Nckap5	ENSMUSG00000049690					Ascl1	0.326945	0.0351978
6.39613	-0.0762201	0.0774843	24	-0.977024	0.336762	0.989086	28.5576	Mgat5	ENSMUSG00000036155					Emp2	-0.354538	0.0353279
4.119	-0.047693	0.105604	24	-0.45519	0.652414	0.989086	28.5576	Gm8451	ENSMUSG00000099471					Gm34466	-0.996631	0.0353926
3.09584	-0.130338	0.383952	24	-0.354848	0.725511	0.989086	26.5075	Tmem163	ENSMUSG00000026347					Socs2	-0.224166	0.0354687
5.70749	0.0895627	0.0872584	24	1.03509	0.309312	0.989086	28.5576	Ccnt2	ENSMUSG00000026349					Gbp2	-0.625963	0.0355274
2.31158	-0.32094	0.301634	24	-1.1247	0.270299	0.989086	27.8979	Map3k19	ENSMUSG00000051590					Tnfsf10	-0.625672	0.0355378
6.43968	0.109665	0.0517851	24	1.91161	0.066008	0.989086	28.5576	Rab3gap1	ENSMUSG00000036104					Gm7908	0.316688	0.0355482
2.93347	0.0436853	0.114654	24	0.37301	0.711896	0.989086	28.5576	Zranb3	ENSMUSG00000036086					Ccnk	-0.164938	0.0356628
-0.710284	0.306589	0.55709	24	0.581954	0.565196	0.989086	28.3558	Gm28800	ENSMUSG00000099760					Atp2c2	0.644973	0.0356755
4.42028	-0.136453	0.097446	24	-1.40488	0.170842	0.989086	28.5576	Rpl28-ps1	ENSMUSG00000058603					Lix1	-0.187446	0.0356894
6.89642	0.0690763	0.117569	24	0.61416	0.543971	0.989086	28.5576	R3hdm1	ENSMUSG00000056211					Myo1h	0.652716	0.0357086
6.19754	0.123292	0.0472581	24	2.27928	0.0303138	0.989086	28.5576	Ubxn4	ENSMUSG00000026353					Fam181a	-0.681083	0.0357589
6.32751	0.11639	0.235053	24	0.518484	0.608398	0.989086	26.6587	Lct	ENSMUSG00000026354					Pdzd2	0.432455	0.0357619
4.50574	-0.0306274	0.154009	24	-0.209617	0.835455	0.991545	28.5576	Mcm6	ENSMUSG00000026355					Coq10b	-0.244102	0.0357748
5.99096	-0.0591568	0.0697709	24	-0.824192	0.416661	0.989086	28.5576	Dars	ENSMUSG00000026356					Mcm3	-0.352445	0.0359
6.83216	-0.11147	0.0927854	24	-1.22583	0.230275	0.989086	28.5576	Gm6170	ENSMUSG00000100078					Pla2g2f	0.444146	0.0362189
1.97361	-0.501941	0.351419	24	-1.5085	0.142776	0.989086	27.6351	Cxcr4	ENSMUSG00000045382					Rcn1	-0.353978	0.0364231
3.41541	-0.096081	0.11952	24	-0.805432	0.427226	0.989086	28.5576	Thsd7b	ENSMUSG00000042581					Gm6411	0.957879	0.0364646
0.191042	-0.0273808	0.197638	24	-0.130854	0.896808	0.99674	28.5576	Gm15790	ENSMUSG00000089648					Hps6	-0.241855	0.0364685
4.5833	-0.130238	0.110715	24	-1.20442	0.238316	0.989086	28.5576	Rpl31-ps9	ENSMUSG00000094122					Fyb	-0.372589	0.0364819
-1.5812	-0.152354	0.45864	24	-0.335635	0.7396	0.989086	28.5576	Cd55b	ENSMUSG00000026401					Wdcp	0.288704	0.036583
2.76018	-0.168127	0.42311	24	-0.415382	0.681205	0.989086	26.5075	Cd55	ENSMUSG00000026399					Snca	-0.272642	0.0368233
-1.06781	-1.14306	0.697203	24	-1.73032	0.0943882	0.989086	28.5032	C4bp	ENSMUSG00000026405					Exd1	-0.753778	0.0370026
3.58441	-0.0441844	0.101393	24	-0.428487	0.671512	0.989086	28.5576	Pfkfb2	ENSMUSG00000026409					Lox	1.0066	0.0370097
4.50934	0.109126	0.0790682	24	1.3386	0.191262	0.989086	28.5576	Yod1	ENSMUSG00000046404					Rgs5	-0.298419	0.0371263
1.22311	0.0667586	0.14779	24	0.424114	0.67466	0.989086	28.5576	AA986860	ENSMUSG00000042510					Gna12	-0.29288	0.0371827
4.77564	-0.0839959	0.0627658	24	-1.23614	0.226476	0.989086	28.5576	Mapkapk2	ENSMUSG00000016528					Lst1	-0.603146	0.0373175
3.86256	0.148825	0.141667	24	1.09016	0.284757	0.989086	28.5576	Dyrk3	ENSMUSG00000016526					Elovl5	-0.163793	0.037412
4.57846	-0.116935	0.0708549	24	-1.56277	0.129122	0.989086	28.5576	Eif2d	ENSMUSG00000026427					Fam234b	0.196681	0.0375631
4.25116	0.000313148	0.1418	24	0.00230728	0.998175	0.999945	28.5576	Rassf5	ENSMUSG00000026430					Zfp764	0.27267	0.0376142
-0.732704	-0.78952	0.532484	24	-1.54298	0.133844	0.989086	28.5576	Ikbke	ENSMUSG00000042349					Tmem52	0.827106	0.0376313
6.04191	0.0979377	0.0870834	24	1.13622	0.26531	0.989086	28.5576	Srgap2	ENSMUSG00000026425					Cyp4v3	0.225463	0.0378383
0.240012	-0.499228	0.215119	24	-2.21314	0.0350415	0.989086	28.5576	Fam72a	ENSMUSG00000055184					Gm26805	0.593453	0.0379101
-0.231607	-0.509907	0.471823	24	-1.13132	0.267333	0.989086	28.5576	Avpr1b	ENSMUSG00000026432					Washc2	0.143833	0.037939
0.654218	-0.356596	0.217716	24	-1.61874	0.116496	0.989086	28.5576	Rab7b	ENSMUSG00000052688					Car2	-0.427103	0.0379403
1.54046	0.14505	0.189619	24	0.768694	0.448386	0.989086	28.5576	Pm20d1	ENSMUSG00000042251					Gm49017	0.779488	0.0380475
6.30966	0.0300232	0.0738928	24	0.400069	0.692083	0.989086	28.5576	Slc41a1	ENSMUSG00000013275					Dolk	-0.171762	0.0381802
1.9278	-0.129944	0.179154	24	-0.732794	0.469657	0.989086	28.5576	Rab29	ENSMUSG00000026433					Btd	-0.357321	0.0381975
7.38745	-0.0220238	0.081236	24	-0.271432	0.788011	0.989206	28.5576	Nucks1	ENSMUSG00000026434					Rpsa-ps9	-0.295182	0.0383075
-0.209417	-0.34827	0.371519	24	-0.964096	0.343091	0.989086	28.5576	Slc45a3	ENSMUSG00000026435					Otulinl	-0.203928	0.0383278
4.68193	0.107451	0.096687	24	1.12138	0.271469	0.989086	28.5576	Elk4	ENSMUSG00000026436					Cstf2	0.162889	0.0383816
6.47756	0.16076	0.124752	24	1.35311	0.186637	0.989086	28.5576	Mfsd4a	ENSMUSG00000059149					Tubgcp6	0.214751	0.0384437
4.04763	-0.0734894	0.252756	24	-0.305715	0.762158	0.989132	27.0918	Cdk18	ENSMUSG00000026437					Zfp580	-0.240138	0.0384923
-1.49501	-0.280699	0.580793	24	-0.505527	0.617069	0.989086	28.5576	Lemd1	ENSMUSG00000079330					Col9a1	-1.425	0.0385942
-0.481572	-0.280534	0.540822	24	-0.548587	0.587588	0.989086	28.3205	Gm29695	ENSMUSG00000118219					Tbc1d10b	-0.11148	0.0386708
-0.405197	0.435994	0.252433	24	1.65906	0.108048	0.989086	28.5576	Gm7241	ENSMUSG00000089808					Paf1	-0.13545	0.0388096
3.13637	0.073377	0.252535	24	0.306817	0.761276	0.989086	27.7079	Klhdc8a	ENSMUSG00000042115					Zfp969	0.335949	0.0388167
0.427071	-0.124274	0.241582	24	-0.511968	0.61261	0.989086	28.5576	Nuak2	ENSMUSG00000009772					Tmx1	-0.159508	0.038893
7.76959	0.0867552	0.06418	24	1.29264	0.206497	0.989086	28.5576	Tmcc2	ENSMUSG00000042066					B4galt2	-0.172788	0.0388955
6.08701	0.139242	0.0853926	24	1.64322	0.111303	0.989086	28.5576	Dstyk	ENSMUSG00000042046					Cx3cr1	-0.284138	0.0390163
-1.14808	-0.30886	0.427337	24	-0.72836	0.472324	0.989086	28.5576	6030442K20Rik	ENSMUSG00000097760					Cyb561d1	0.152067	0.0390729
5.80689	0.0666167	0.0844423	24	0.79226	0.434741	0.989086	28.5576	Rbbp5	ENSMUSG00000026439					Tpm3-rs7	-0.147596	0.0394003
2.3131	0.0418266	0.130642	24	0.314206	0.755649	0.989086	28.5576	Tmem81	ENSMUSG00000048174					Gm2810	0.193324	0.0395647
7.05652	0.111307	0.143696	24	0.819064	0.419579	0.989086	28.3659	Cntn2	ENSMUSG00000053024					BC024139	-1.40368	0.0396119
7.81369	0.023877	0.0852133	24	0.282463	0.779626	0.989206	28.5576	Nfasc	ENSMUSG00000026442					Dbx2	-0.220309	0.0396774
8.07208	-0.00941665	0.118842	24	-0.0828494	0.934549	0.997075	28.5576	Lrrn2	ENSMUSG00000026443					Riox2	0.207933	0.0398979
5.54409	0.0886384	0.104924	24	0.870841	0.391103	0.989086	28.5576	Mdm4	ENSMUSG00000054387					Eif4a3	-0.152743	0.0399427
2.05335	0.00981629	0.132258	24	0.0715837	0.943432	0.997819	28.5576	Gm29257	ENSMUSG00000100228					Hcfc2	0.223325	0.0400581
4.0324	-0.0335468	0.155667	24	-0.226014	0.8228	0.990526	28.5576	Pik3c2b	ENSMUSG00000026447					Gm17750	-0.470064	0.0400724
5.88786	-0.0175804	0.0445814	24	-0.33595	0.739365	0.989086	28.5576	Ppp1r15b	ENSMUSG00000046062					Enpp6	-0.664897	0.0401523
5.72859	0.178509	0.143541	24	1.31415	0.199301	0.989086	28.4289	Plekha6	ENSMUSG00000041757					Fgfrl1	-0.299775	0.0403589
-1.24018	-0.172364	0.878739	24	-0.207	0.837536	0.991778	27.4768	Gm19461	ENSMUSG00000101693					2310040G24Rik	-0.764072	0.0403948
0.911941	0.191183	0.430292	24	0.469338	0.642503	0.989086	27.6889	Etnk2	ENSMUSG00000070644					Gmpr2	0.232607	0.0405238
2.97702	-0.159784	0.218641	24	-0.771599	0.44671	0.989086	28.4682	Sox13	ENSMUSG00000070643					Gm5555	-0.180551	0.0405727
3.79701	-0.093177	0.114447	24	-0.823682	0.416946	0.989086	28.5576	Snrpe	ENSMUSG00000090553					Emg1	-0.182531	0.0407111
1.81356	0.224602	0.290099	24	0.81801	0.420155	0.989086	28.4307	Zc3h11a	ENSMUSG00000102976					Arhgap15	-0.314902	0.0407279
-0.15026	0.274644	0.392558	24	0.723766	0.475097	0.989086	28.5576	Gm38394	ENSMUSG00000094410					Nat10	0.159693	0.0407359
6.5397	-0.295802	0.340828	24	-0.896646	0.378224	0.989086	25.7191	Atp2b4	ENSMUSG00000026463					Panx2	0.236202	0.0407607
5.0715	0.218187	0.319282	24	0.70876	0.484787	0.989086	25.974	Prelp	ENSMUSG00000041577					Basp1	-0.170887	0.0408559
3.23976	0.829446	0.481094	24	1.77825	0.0872355	0.989086	25.6189	Fmod	ENSMUSG00000041559					Tgds	-0.315668	0.0408744
4.07683	0.362798	0.149385	24	2.54421	0.0166319	0.989086	28.5576	Btg2	ENSMUSG00000020423					Xpnpep2	-0.94414	0.0408999
3.0696	-0.501261	0.166092	24	-3.12008	0.0041089	0.834701	28.5576	Chil1	ENSMUSG00000064246					Fv1	0.357309	0.0409725
7.80848	0.0110776	0.0866098	24	0.129239	0.898075	0.99674	28.5576	Adora1	ENSMUSG00000042429					Mrpl54	-0.318396	0.0409923
6.68741	-0.0461413	0.0865137	24	-0.53911	0.593989	0.989086	28.5576	Ppfia4	ENSMUSG00000026458					Dmrtb1	-1.62368	0.0410201
5.87102	-0.0695492	0.0705363	24	-0.959495	0.345363	0.989086	28.5576	Tmem183a	ENSMUSG00000042305					Ppic	-0.404973	0.0410539
4.34272	-0.0457647	0.0884725	24	-0.508514	0.614999	0.989086	28.5576	Cyb5r1	ENSMUSG00000026456					Pbk	-0.815114	0.0412162
6.32503	-0.0332366	0.078147	24	-0.422978	0.67548	0.989086	28.5576	Adipor1	ENSMUSG00000026457					Gfm1	0.104791	0.0412252
5.33486	-0.0250895	0.0678087	24	-0.354443	0.725611	0.989086	28.5576	Klhl12	ENSMUSG00000026455					Cep85	0.180936	0.0412275
4.83207	-0.025639	0.0630884	24	-0.376791	0.709114	0.989086	28.5576	Rabif	ENSMUSG00000042229					Ldoc1	-0.659107	0.0412517
1.63004	-0.0861549	0.0861162	24	-0.813847	0.422467	0.989086	28.5576	Gm15454	ENSMUSG00000096712					Amd-ps4	0.166696	0.0412545
6.13603	0.127754	0.0856362	24	1.50445	0.143446	0.989086	28.5576	Kdm5b	ENSMUSG00000042207					Fam167b	-1.22042	0.0414613
4.87899	0.517511	0.35279	24	1.51872	0.140969	0.989086	25.8535	Syt2	ENSMUSG00000026452					1700123M08Rik	0.536258	0.0415134
6.88457	0.120874	0.129378	24	0.983633	0.333557	0.989086	28.5576	Ppp1r12b	ENSMUSG00000073557					Gm14328	-0.378024	0.0415167
-0.46725	-0.0611635	0.334557	24	-0.184211	0.85515	0.994719	28.5576	Ube2t	ENSMUSG00000026429					Dock2	-0.419017	0.0415354
1.77362	-0.0217841	0.15068	24	-0.140493	0.889257	0.996147	28.5576	Lgr6	ENSMUSG00000042793					Smc5	0.193686	0.0415906
7.62152	-0.0341454	0.0451416	24	-0.650737	0.520418	0.989086	28.5576	Arl8a	ENSMUSG00000026426					Adora3	-0.778499	0.0416851
7.6325	0.0121785	0.0653554	24	0.178984	0.859214	0.994719	28.5576	Gpr37l1	ENSMUSG00000026424					Nedd1	0.340233	0.0417294
4.68994	-0.021865	0.0663624	24	-0.308566	0.759892	0.989086	28.5576	Gm4204	ENSMUSG00000079139					1810024B03Rik	-0.719845	0.0417523
4.47216	0.177221	0.105619	24	1.70614	0.0988364	0.989086	28.5576	Rnpep	ENSMUSG00000041926					Usp33	0.247626	0.0418892
5.94022	-0.0326016	0.0460356	24	-0.611127	0.545949	0.989086	28.5576	Timm17a	ENSMUSG00000062580					Pcdh12	-0.769416	0.0419189
0.542163	0.141406	0.23098	24	0.611041	0.546006	0.989086	28.5576	Lmod1	ENSMUSG00000048096					Pmp22	-0.28567	0.0419278
6.49253	-0.130982	0.106544	24	-1.2736	0.213075	0.989086	28.5576	Shisa4	ENSMUSG00000041889					Prr7	-0.225463	0.0420362
7.05567	0.124983	0.0725445	24	1.69195	0.101541	0.989086	28.5576	Ipo9	ENSMUSG00000041879					Klhl21	0.177595	0.0420379
6.48436	0.000401455	0.175686	24	0.00241355	0.998092	0.999945	27.6278	Nav1	ENSMUSG00000009418					Mras	0.171566	0.042168
8.29837	0.0459431	0.131542	24	0.367874	0.71568	0.989086	28.5576	Csrp1	ENSMUSG00000026421					Ube2c	-1.10547	0.0423792
3.89797	-0.152078	0.20629	24	-0.779554	0.4422	0.989086	27.9713	Phlda3	ENSMUSG00000041801					Erp29	-0.147839	0.0425315
2.26216	-0.07791	0.257333	24	-0.319597	0.751604	0.989086	28.5032	Tnni1	ENSMUSG00000026418					Rfesd	0.188061	0.0425899
0.636922	0.339433	0.306592	24	1.14416	0.262056	0.989086	28.5576	Lad1	ENSMUSG00000041782					Pkd2l2	-0.233397	0.0426379
1.00183	0.402522	0.393648	24	1.08003	0.289423	0.989086	27.7566	Tnnt2	ENSMUSG00000026414					C1qtnf6	-0.414014	0.04282
0.383432	-0.164491	1.26735	24	-0.133255	0.895044	0.99674	25.35	Igfn1	ENSMUSG00000051985					Daam2	0.221046	0.0429562
5.95761	-0.0373077	0.0879446	24	-0.42895	0.671179	0.989086	28.5576	Tmem9	ENSMUSG00000026411					Helz2	-0.498016	0.0430178
-2.28944	-1.53476	0.965901	24	-1.68017	0.103907	0.989086	28.3648	Cacna1s	ENSMUSG00000026407					Lxn	-0.274273	0.0431005
5.6736	0.140951	0.150229	24	0.992153	0.329534	0.989086	28.2885	Kif21b	ENSMUSG00000041642					Tshb	0.513891	0.0431432
1.35296	-0.0853654	0.228162	24	-0.384611	0.703375	0.989086	28.5576	Inava	ENSMUSG00000041605					4930506C21Rik	-0.542626	0.0431952
1.48014	-0.0120519	0.208767	24	-0.0589902	0.953371	0.997819	28.5576	Gm26781	ENSMUSG00000097433					Tsc22d4	0.208208	0.0432079
7.53547	0.068933	0.108475	24	0.659394	0.514925	0.989086	28.5576	Camsap2	ENSMUSG00000041570					Mxd4	0.158834	0.0433428
2.90554	-0.012685	0.098584	24	-0.122009	0.903747	0.996858	28.5576	Ddx59	ENSMUSG00000026404					Tmc3	1.01575	0.0433452
5.66285	0.154475	0.114043	24	1.40897	0.169641	0.989086	28.5576	Zfp281	ENSMUSG00000041483					Ppm1e	0.244514	0.0433533
-0.904285	-0.486309	0.482746	24	-1.04664	0.304045	0.989086	28.5576	Gm19705	ENSMUSG00000097113					Reck	0.387789	0.0434282
-1.30489	0.0781651	0.32425	24	0.232409	0.817878	0.989739	28.5576	Gm29718	ENSMUSG00000103953					Zfp566	-0.387879	0.0434528
1.33592	-0.479449	0.241945	24	-2.03516	0.0512101	0.989086	28.5576	Ptprc	ENSMUSG00000026395					BC028528	-0.755904	0.0434628
5.85609	0.0816334	0.12513	24	0.684274	0.499318	0.989086	28.5576	Nek7	ENSMUSG00000026393					Tppp3	0.612139	0.0434901
4.18946	-0.200033	0.323061	24	-0.646837	0.52331	0.989086	26.4554	Lhx9	ENSMUSG00000019230					Kcna2	0.307971	0.0435562
2.72903	0.00240927	0.172478	24	0.0144126	0.988601	0.999945	28.5576	2310009B15Rik	ENSMUSG00000079283					Gm47750	-0.248253	0.0435575
3.32502	0.178015	0.132412	24	1.36645	0.18246	0.989086	28.5576	Dennd1b	ENSMUSG00000056268					Wdr6	-0.249467	0.0436289
-0.21607	0.0646867	0.597691	24	0.114376	0.909761	0.997075	27.8306	Crb1	ENSMUSG00000063681					Syn2	-0.220005	0.0436413
4.80854	-0.0317087	0.115472	24	-0.28352	0.778824	0.989206	28.5576	Zbtb41	ENSMUSG00000033964					Smad9	0.218416	0.0436864
-0.866547	-0.266609	0.351095	24	-0.765333	0.450353	0.989086	28.5576	Aspm	ENSMUSG00000033952					Rtkn2	-0.472702	0.043706
-1.18756	0.317931	0.303461	24	1.00198	0.324769	0.989086	28.5576	Gm4788	ENSMUSG00000070594					Zfp384	0.136175	0.04372
-1.0414	0.000994879	0.384196	24	0.00258735	0.997954	0.999945	28.5576	Cfhr2	ENSMUSG00000033898					Rpl14-ps1	-0.183823	0.0438514
0.444881	-0.0518069	0.363893	24	-0.148823	0.88274	0.996088	28.5576	Gm16332	ENSMUSG00000089991					Pabpc1l2b-ps	0.258526	0.0439228
3.0814	-0.0146359	0.0798826	24	-0.165322	0.869856	0.995649	28.5576	Gm5837	ENSMUSG00000104496					Dll3	-0.409618	0.0440343
4.65675	-0.0133245	0.209932	24	-0.0669869	0.947077	0.997819	27.4752	Cfh	ENSMUSG00000026365					Mt2	0.285965	0.0440944
4.60216	0.0557902	0.121817	24	0.474307	0.638888	0.989086	28.5576	Kcnt2	ENSMUSG00000052726					Gm5499	0.138377	0.0441069
-0.536705	-0.00158635	0.23627	24	-0.00618645	0.995107	0.999945	28.5576	Gm37599	ENSMUSG00000102740					Hrh2	0.422147	0.0441418
4.03471	0.110066	0.103633	24	1.06413	0.296186	0.989086	28.5576	Gm5835	ENSMUSG00000101795					Pabpc1l2a-ps	0.272442	0.044161
5.65238	-0.0242661	0.0950475	24	-0.260411	0.796415	0.989254	28.5576	Cdc73	ENSMUSG00000026361					Kctd2	-0.147645	0.0441825
5.36559	0.118959	0.153202	24	0.821054	0.418486	0.989086	28.2688	B3galt2	ENSMUSG00000033849					Usp45	0.202942	0.0442487
1.61954	0.0258499	0.0888544	24	0.239605	0.812348	0.989502	28.5576	Gm6397	ENSMUSG00000089640					Serinc5	-0.248154	0.0443353
5.57181	-0.00182315	0.057906	24	-0.0291271	0.976966	0.999188	28.5576	Glrx2	ENSMUSG00000018196					Gm6368	-0.48223	0.0445709
6.02851	0.0863164	0.102781	24	0.866085	0.393662	0.989086	28.5576	Ro60	ENSMUSG00000018199					Lzts3	0.187877	0.0445901
4.93247	-0.0922266	0.0885482	24	-1.04271	0.305828	0.989086	28.5576	Uchl5	ENSMUSG00000018189					Mettl9	-0.152965	0.0446556
2.89127	0.0270305	0.102453	24	0.252584	0.802399	0.989254	28.5576	Gm29170	ENSMUSG00000100455					Pts	-0.228337	0.0447247
5.15745	0.123089	0.0866682	24	1.42217	0.165809	0.989086	28.5576	Rgs2	ENSMUSG00000026360					Trim27	-0.160793	0.0448297
-0.0474261	0.235371	0.427913	24	0.576279	0.568941	0.989086	28.5576	Rgs13	ENSMUSG00000051079					Ctsk	-0.724575	0.0449504
0.227751	0.0121651	0.309165	24	0.0403788	0.968072	0.998923	28.5576	Gm29514	ENSMUSG00000099964					Foxm1	-0.509163	0.04506
-0.724007	-0.05684	0.17395	24	-0.271903	0.787653	0.989206	28.5576	Gm5263	ENSMUSG00000090323					Aacs	-0.141191	0.0450753
3.85886	0.12541	0.196733	24	0.674248	0.505657	0.989086	28.133	Brinp3	ENSMUSG00000035131					Prss16	-0.80524	0.0451078
1.38635	0.0552678	0.15157	24	0.349904	0.728978	0.989086	28.5576	Gm15583	ENSMUSG00000080078					Colq	-1.31154	0.0451106
1.92164	-0.186324	0.199215	24	-0.957114	0.346543	0.989086	28.5576	Pla2g4a	ENSMUSG00000056220					Mcts2	-0.27343	0.0451425
-0.619348	0.174166	0.389522	24	0.459111	0.64963	0.989086	28.5576	Ptgs2os	ENSMUSG00000097028					Aldh1l1	0.27947	0.0451495
4.77928	-0.0314833	0.173326	24	-0.192119	0.84903	0.993119	28.1134	Ptgs2	ENSMUSG00000032487					Mios	0.174628	0.04515
2.48505	-0.277848	0.182601	24	-1.57418	0.12646	0.989086	28.5576	Rbm3-ps	ENSMUSG00000099875					Phf14	-0.12419	0.045165
0.683157	-0.154753	0.18992	24	-0.779775	0.441939	0.989086	28.5576	Gm4322	ENSMUSG00000100690					Trappc5	-0.14121	0.0451834
5.82148	0.00664464	0.0693946	24	0.0928424	0.926677	0.997075	28.5576	Odr4	ENSMUSG00000006010					Celrr	-0.604674	0.0451891
6.85609	0.0682747	0.0927525	24	0.751058	0.458763	0.989086	28.5576	Tpr	ENSMUSG00000006005					Pdlim7	0.168561	0.0452054
1.00239	0.856555	0.556389	24	1.60663	0.120038	0.989086	26.3882	Prg4	ENSMUSG00000006014					Rab8b	0.23204	0.0452728
1.26143	-0.395447	0.279277	24	-1.47596	0.150897	0.989086	28.5576	Hmcn1	ENSMUSG00000066842					Pdxp	-0.200307	0.045399
-0.80837	-0.146764	0.394982	24	-0.376833	0.709084	0.989086	28.5576	Gm10138	ENSMUSG00000100954					Cntnap2	0.195656	0.045405
6.3154	0.0374989	0.069282	24	0.52645	0.602641	0.989086	28.5576	Ivns1abp	ENSMUSG00000023150					Rab4b	0.500263	0.0454106
2.81096	0.12158	0.132381	24	0.913209	0.368778	0.989086	28.5576	Swt1	ENSMUSG00000052748					Slx1b	0.22834	0.0454647
4.55125	0.0460501	0.0666043	24	0.642425	0.525722	0.989086	28.5576	Trmt1l	ENSMUSG00000053286					Gm43692	-0.791764	0.0455075
-1.37353	0.0150308	0.537847	24	0.0293096	0.976822	0.999188	28.5576	Gm37893	ENSMUSG00000103928					Uri1	-0.123063	0.0456645
5.51659	-0.0611045	0.0952288	24	-0.653979	0.518357	0.989086	28.5576	Rnf2	ENSMUSG00000026484					Zfp612	0.187159	0.0457158
1.69748	-0.0244849	0.209732	24	-0.119493	0.905721	0.996861	28.5576	Fam129a	ENSMUSG00000026483					Ipp	0.198693	0.0458393
1.10858	0.18187	0.158007	24	1.09762	0.281539	0.989086	28.5576	2810414N06Rik	ENSMUSG00000100594					Cadps2	0.231518	0.0458742
5.69671	0.0682333	0.113287	24	0.626188	0.536165	0.989086	28.5576	Edem3	ENSMUSG00000043019					Mafa	-0.515018	0.0458882
6.42444	0.0311898	0.124771	24	0.262467	0.794846	0.989254	28.5576	1700025G04Rik	ENSMUSG00000032666					Tnxb	0.329695	0.04594
3.66664	-0.0481649	0.100928	24	-0.47057	0.641522	0.989086	28.5576	Tsen15	ENSMUSG00000014980					Ppp4r4	0.212489	0.0460248
2.78232	-0.0416689	0.131092	24	-0.316508	0.753919	0.989086	28.5576	Colgalt2	ENSMUSG00000032649					Rasgrf2	0.289945	0.0460475
6.96319	0.170061	0.0957629	24	1.81901	0.0794116	0.989086	28.5576	Rgl1	ENSMUSG00000026482					Gm43667	0.31469	0.0461468
0.308784	-0.104316	0.163488	24	-0.575203	0.569658	0.989086	28.5576	Gm7278	ENSMUSG00000080950					Dcp1a	0.180665	0.0462348
7.33193	0.0806767	0.128173	24	0.6622	0.513152	0.989086	28.5576	Arpc5	ENSMUSG00000008475					Gm47640	0.502335	0.04639
1.55419	-0.230217	0.206365	24	-1.13172	0.267168	0.989086	28.5576	Ncf2	ENSMUSG00000026480					Gm49169	-0.65951	0.0464126
6.59662	0.135193	0.0830943	24	1.6349	0.113048	0.989086	28.5576	Smg7	ENSMUSG00000042772					Gm37459	0.249307	0.0465264
-0.461649	0.0276499	0.126707	24	0.159672	0.874264	0.995692	28.5576	Gm8976	ENSMUSG00000100702					Unc45a	0.130307	0.0465291
7.39597	0.077041	0.0623476	24	1.17431	0.24997	0.989086	28.5576	Nmnat2	ENSMUSG00000042751					Cbx4	0.141165	0.0466227
1.87669	0.231624	0.63298	24	0.378775	0.707949	0.989086	25.8397	Lamc2	ENSMUSG00000026479					Ahsa2	0.191358	0.0466942
4.99226	-0.0741707	0.135249	24	-0.575573	0.569412	0.989086	28.5576	Lamc1	ENSMUSG00000026478					Phb2	-0.120949	0.0466979
-0.354443	-0.235687	0.34849	24	-0.685793	0.498374	0.989086	28.5576	Shcbp1l	ENSMUSG00000042708					Pole	-0.479479	0.0467964
7.12083	0.071066	0.0763326	24	0.922764	0.363861	0.989086	28.5576	Dhx9	ENSMUSG00000042699					Fbxo8	-0.161937	0.0468643
1.44237	-0.0113249	0.176949	24	-0.0635725	0.949754	0.997819	28.5576	Npl	ENSMUSG00000042684					Ccl5	-1.79704	0.0468737
1.64772	0.0671298	0.171036	24	0.38977	0.699598	0.989086	28.5576	Gm6652	ENSMUSG00000099858					Hpcal1	-0.291124	0.0469821
6.63968	0.107056	0.104346	24	1.06077	0.297686	0.989086	28.5576	Rgs8	ENSMUSG00000042671					Zfp711	0.246644	0.0469881
2.57197	0.386163	0.461376	24	0.874633	0.389638	0.989086	26.4789	Rgs16	ENSMUSG00000026475					Grrp1	-0.530506	0.0470895
2.45699	0.0262602	0.219303	24	0.125805	0.900768	0.996858	28.5576	Rnasel	ENSMUSG00000066800					Senp8	0.277503	0.0471464
-0.392082	0.562145	0.448916	24	1.30964	0.200758	0.989086	28.5576	Rgsl1	ENSMUSG00000042641					Arhgap12	0.276921	0.0472144
0.565061	-0.0732471	0.257275	24	-0.28923	0.774495	0.989206	28.5576	Teddm2	ENSMUSG00000045968					Rabggta	0.157632	0.0472574
10.5841	0.213445	0.0691343	24	2.9643	0.00606422	0.904044	28.5576	Glul	ENSMUSG00000026473					Rpl10a-ps2	-0.322362	0.0474289
-1.04219	-0.0311703	0.390426	24	-0.0803768	0.936498	0.997153	28.5576	Zfp648	ENSMUSG00000066797					Tpx2	-0.356788	0.0474448
8.54875	0.101251	0.171007	24	0.625218	0.536944	0.989086	27.7047	Cacna1e	ENSMUSG00000004110					Alox12b	0.566306	0.0474845
5.51779	0.0964196	0.146734	24	0.694555	0.492982	0.989086	28.3762	Ier5	ENSMUSG00000056708					Mapk4	0.170082	0.0475153
3.04969	-0.0870751	0.268509	24	-0.342512	0.734555	0.989086	27.6538	Mr1	ENSMUSG00000026471					Gm6222	0.397865	0.0475985
6.66025	0.0671855	0.0662184	24	0.97799	0.336292	0.989086	28.5576	Stx6	ENSMUSG00000026470					Cenpk	-0.820987	0.0476085
2.87013	0.0114789	0.247761	24	0.0489974	0.961267	0.998223	28.1706	BC034090	ENSMUSG00000033722					Zkscan8	0.215389	0.0476802
7.11469	0.0813093	0.102904	24	0.815803	0.421365	0.989086	28.5576	Xpr1	ENSMUSG00000026469					Ldlrad3	-0.295313	0.0476837
5.47695	-0.0592442	0.0710056	24	-0.809914	0.424687	0.989086	28.5576	Acbd6	ENSMUSG00000033701					Ppa1	-0.154504	0.0476881
4.39542	-0.0932217	0.0881346	24	-1.04239	0.305977	0.989086	28.5576	Qsox1	ENSMUSG00000033684					Mapre1	-0.133555	0.0477558
5.55466	0.164328	0.164749	24	1.0547	0.300588	0.989086	27.9752	Cep350	ENSMUSG00000033671					Gm10602	0.847901	0.0478894
5.07111	0.0580922	0.065955	24	0.832496	0.412037	0.989086	28.5576	Tor1aip1	ENSMUSG00000026466					Ankzf1	0.301863	0.0480226
5.72687	-0.0542822	0.0425254	24	-1.06368	0.296385	0.989086	28.5576	Tor1aip2	ENSMUSG00000050565					Klk6	-1.22067	0.0480633
3.53911	0.130694	0.119769	24	1.09879	0.281036	0.989086	28.5576	Fam163a	ENSMUSG00000015484					Manba	-0.199388	0.0481111
-0.27594	-0.538946	0.343535	24	-1.58605	0.123741	0.989086	28.5576	Tdrd5	ENSMUSG00000060985					Pfdn4	-0.216722	0.0483035
5.14643	-0.143644	0.110144	24	-1.34584	0.188943	0.989086	28.5576	Gm2000	ENSMUSG00000078193					Cenpf	-0.69082	0.048308
4.94725	-0.031516	0.0809885	24	-0.383139	0.704454	0.989086	28.5576	Soat1	ENSMUSG00000026600					Hltf	0.17162	0.0483815
5.14504	0.101373	0.0781255	24	1.27546	0.212424	0.989086	28.5576	Csnk2a3	ENSMUSG00000101523					Gm49172	-0.380188	0.0483993
6.52237	0.106798	0.13497	24	0.834909	0.410711	0.989086	28.5107	Abl2	ENSMUSG00000026596					Col6a5	-1.37179	0.048476
3.11341	-0.105194	0.26097	24	-0.425625	0.673669	0.989086	27.7115	Tor3a	ENSMUSG00000060519					Gm20036	0.780224	0.0485716
6.53901	0.0698807	0.0566947	24	1.1431	0.262488	0.989086	28.5576	Fam20b	ENSMUSG00000033557					Mmp19	0.674841	0.0487048
5.69288	0.0313798	0.084531	24	0.372547	0.712236	0.989086	28.5576	Ralgps2	ENSMUSG00000026594					Vps25	0.639694	0.0487237
-0.256002	-0.226996	0.30235	24	-0.751481	0.458512	0.989086	28.5576	Angptl1	ENSMUSG00000033544					Zfp967	0.269682	0.0487454
6.7769	0.10886	0.132991	24	0.863273	0.395183	0.989086	28.5463	Rasal2	ENSMUSG00000070565					Birc5	-0.745803	0.0488237
3.65772	-0.0359806	0.149482	24	-0.25009	0.804308	0.989254	28.5576	2810025M15Rik	ENSMUSG00000049881					Snx7	-0.21637	0.0488496
2.93517	-0.294004	0.280507	24	-1.10702	0.277821	0.989086	27.6529	Cryzl2	ENSMUSG00000033488					Mfsd9	0.45789	0.0488571
-0.469448	0.313495	0.323591	24	0.970481	0.339955	0.989086	28.5576	Sec16b	ENSMUSG00000026589					Gm20689	0.628087	0.0489606
6.39385	-0.0718696	0.0925919	24	-0.791569	0.435138	0.989086	28.5576	Brinp2	ENSMUSG00000004031					Ttc17	0.153244	0.0489843
8.2586	-0.00979225	0.0893578	24	-0.111115	0.912302	0.997075	28.5576	Astn1	ENSMUSG00000026587					Il7r	-0.877601	0.0490696
-0.417473	0.210665	0.34133	24	0.630432	0.533425	0.989086	28.5576	Pappa2	ENSMUSG00000073530					Pank1	0.168212	0.0491647
5.47787	0.0106272	0.0564619	24	0.172311	0.864408	0.994977	28.5576	Cop1	ENSMUSG00000040782					Heatr3	-0.168091	0.0491771
7.70081	0.241614	0.149449	24	1.7093	0.0983804	0.989086	28.201	Tnr	ENSMUSG00000015829					Ap1s2	-0.249662	0.0491919
0.687528	-0.340498	0.236075	24	-1.45515	0.156534	0.989086	28.5576	4930523C07Rik	ENSMUSG00000090394					Tsen2	0.15572	0.0491979
4.69466	-0.106955	0.0868406	24	-1.22211	0.231657	0.989086	28.5576	Mrps14	ENSMUSG00000058267					Sf3a3	-0.160208	0.0492342
6.11074	-0.0516488	0.0735254	24	-0.690437	0.495493	0.989086	28.5576	Cacybp	ENSMUSG00000014226					Lrfn5	0.169467	0.0492511
7.47585	-0.016006	0.122253	24	-0.137259	0.89179	0.996674	28.5576	Rabgap1l	ENSMUSG00000026721					Ccr5	-0.575714	0.0493267
1.05247	-0.520466	0.283416	24	-1.90691	0.0666381	0.989086	28.5576	Gpr52	ENSMUSG00000118401					Poglut2	0.365874	0.0495167
5.55671	0.114745	0.12005	24	0.99801	0.326656	0.989086	28.5576	Rc3h1	ENSMUSG00000040423					Gm10767	-0.248243	0.0495378
3.40593	0.050504	0.264593	24	0.20139	0.841879	0.992438	27.4384	Zbtb37	ENSMUSG00000043467					Wnk2	0.210852	0.0495822
6.39258	-0.153667	0.102221	24	-1.55062	0.132006	0.989086	28.5576	Gas5	ENSMUSG00000053332					Atf7	0.229881	0.0498852
4.13129	0.091926	0.0782409	24	1.11893	0.272492	0.989086	28.5576	Dars2	ENSMUSG00000026709					H2bu2	-0.187215	0.0499091
0.422005	-0.146488	0.196528	24	-0.71305	0.481601	0.989086	28.5576	Cenpl	ENSMUSG00000026708
4.36646	0.0281295	0.0747204	24	0.358396	0.722683	0.989086	28.5576	Klhl20	ENSMUSG00000026705
5.88648	0.204102	0.0654628	24	2.98827	0.00571442	0.904044	28.5576	Ankrd45	ENSMUSG00000044835
7.56658	0.0164167	0.0620898	24	0.250957	0.803644	0.989254	28.5576	Prdx6	ENSMUSG00000026701
3.10548	-0.0482098	0.0927621	24	-0.489218	0.628424	0.989086	28.5576	Gm15429	ENSMUSG00000040323
5.30412	0.0120943	0.0779552	24	0.152819	0.879615	0.996088	28.5576	Suco	ENSMUSG00000040297
3.14821	-0.0652722	0.0752023	24	-0.773234	0.445737	0.989086	28.5576	Pigc	ENSMUSG00000026698
6.80813	0.0974796	0.117794	24	0.865178	0.394151	0.989086	28.5576	Dnm3	ENSMUSG00000040265
3.78521	0.0909016	0.0702843	24	1.1757	0.249425	0.989086	28.5576	Eef1aknmt	ENSMUSG00000026694
6.16759	0.0410789	0.0711052	24	0.564436	0.576864	0.989086	28.5576	Vamp4	ENSMUSG00000026696
4.49864	-0.287584	0.322295	24	-0.930729	0.360443	0.989086	26.3503	Myoc	ENSMUSG00000026697
7.04415	0.22428	0.164185	24	1.44371	0.159982	0.989086	27.8376	Prrc2c	ENSMUSG00000040225
2.75407	0.108082	0.178973	24	0.624504	0.537254	0.989086	28.5576	Fmo1	ENSMUSG00000040181
0.898544	0.303679	0.481352	24	0.665757	0.511117	0.989086	27.4768	Fmo2	ENSMUSG00000040170
2.7954	0.0866407	0.174902	24	0.513231	0.611738	0.989086	28.5576	Prrx1	ENSMUSG00000026586
3.7767	-0.0575019	0.116031	24	-0.501188	0.62008	0.989086	28.5576	Gorab	ENSMUSG00000040124
2.66457	-0.0683209	0.140935	24	-0.486139	0.630578	0.989086	28.5576	Rpsa-ps1	ENSMUSG00000102117
-0.490357	1.04819	0.397756	24	2.70059	0.0115112	0.9709	28.5576	Mettl11b	ENSMUSG00000040113
8.17708	-0.00368297	0.0740213	24	-0.0489622	0.96129	0.998223	28.5576	Kifap3	ENSMUSG00000026585
4.23835	0.0432434	0.0618194	24	0.62831	0.534794	0.989086	28.5576	Scyl3	ENSMUSG00000026584
-0.578782	-0.354735	0.402778	24	-0.903744	0.373692	0.989086	28.5576	BC055324	ENSMUSG00000041406
2.16795	0.123336	0.138094	24	0.872848	0.390026	0.989086	28.5576	Mettl18	ENSMUSG00000041396
3.69246	-0.64692	1.93328	24	-0.339236	0.737303	0.989086	24.6692	F5	ENSMUSG00000026579
3.67015	0.111545	0.120431	24	0.941103	0.354545	0.989086	28.5576	Slc19a2	ENSMUSG00000040918
4.29416	-0.144762	0.0897872	24	-1.5937	0.122014	0.989086	28.5576	Ccdc181	ENSMUSG00000026578
4.15854	0.0471075	0.0696493	24	0.625065	0.536892	0.989086	28.5576	Blzf1	ENSMUSG00000026577
3.61705	-0.0636803	0.0763617	24	-0.769511	0.447908	0.989086	28.5576	Nme7	ENSMUSG00000026575
10.6255	0.0760863	0.0621038	24	1.14538	0.261559	0.989086	28.5576	Atp1b1	ENSMUSG00000026576
0.489048	0.199496	0.27649	24	0.736141	0.467649	0.989086	28.5576	Gm32391	ENSMUSG00000104011
0.416022	0.772482	0.267305	24	2.88568	0.0073594	0.904044	28.5576	Gm20743	ENSMUSG00000104117
-0.898926	-0.0795006	0.452424	24	-0.18065	0.857918	0.994719	28.5576	Gm37403	ENSMUSG00000103320
-0.113332	-0.281982	0.174106	24	-1.43312	0.162681	0.989086	28.5576	Gm16550	ENSMUSG00000089967
5.17822	0.0688883	0.133732	24	0.540969	0.592724	0.989086	28.5576	Sft2d2	ENSMUSG00000040848
5.32633	0.000189815	0.0602876	24	0.00292935	0.997683	0.999945	28.5576	Tiprl	ENSMUSG00000040843
-0.867109	0.231613	0.437474	24	0.546769	0.588784	0.989086	28.5576	Gm38190	ENSMUSG00000102302
5.7143	0.193934	0.190536	24	1.0739	0.292221	0.989086	27.4384	Gpr161	ENSMUSG00000040836
6.74443	-0.0389374	0.067546	24	-0.558055	0.581156	0.989086	28.5576	Dcaf6	ENSMUSG00000026571
5.86443	-0.0283607	0.0962713	24	-0.30126	0.765399	0.989132	28.5576	Mpc2	ENSMUSG00000026568
4.28951	-0.203838	0.125694	24	-1.6749	0.104871	0.989086	28.5576	Mpzl1	ENSMUSG00000026566
2.15047	0.105591	0.245345	24	0.452383	0.654411	0.989086	28.5576	Rcsd1	ENSMUSG00000040723
4.81161	0.00899623	0.100146	24	0.0912149	0.927959	0.997075	28.5576	Creg1	ENSMUSG00000040713
3.65778	0.214784	0.215877	24	1.05203	0.301795	0.989086	27.9574	Pou2f1	ENSMUSG00000026565
-1.22216	0.0921324	0.623914	24	0.154627	0.878203	0.996088	28.5576	Dusp27	ENSMUSG00000026564
6.99431	0.0539632	0.103026	24	0.540872	0.59279	0.989086	28.5576	Ildr2	ENSMUSG00000040612
0.256755	0.0503526	0.235503	24	0.21136	0.834107	0.991417	28.5576	Gm15853	ENSMUSG00000103400
3.49038	-0.197034	0.0531343	24	-2.94738	0.00632328	0.904044	28.5576	Tada1	ENSMUSG00000026563
6.12083	-0.111485	0.116856	24	-0.995951	0.327639	0.989086	28.5576	Pogk	ENSMUSG00000040596
2.79932	-0.12619	0.148365	24	-0.862319	0.395696	0.989086	28.5576	Gm16418	ENSMUSG00000084093
2.23674	-0.0675431	0.093522	24	-0.641957	0.526021	0.989086	28.5576	Gm6286	ENSMUSG00000086925
2.68805	-0.101002	0.161033	24	-0.643136	0.525267	0.989086	28.5576	Gm16701	ENSMUSG00000097823
4.67601	0.133095	0.116736	24	1.17728	0.248804	0.989086	28.5576	Fam78b	ENSMUSG00000060568
0.504119	-0.153028	0.192021	24	-0.760077	0.453438	0.989086	28.5576	Gm17868	ENSMUSG00000102870
4.91308	-0.0109515	0.0793484	24	-0.135137	0.893451	0.996724	28.5576	Uck2	ENSMUSG00000026558
5.21266	-0.0159146	0.0734327	24	-0.210604	0.834692	0.991513	28.5576	Tmco1	ENSMUSG00000052428
3.58184	-0.0580295	0.523946	24	-0.113949	0.910171	0.997075	25.4756	Gm25911	ENSMUSG00000088246
5.04583	-0.0245805	0.0995544	24	-0.251483	0.803241	0.989254	28.5576	Aldh9a1	ENSMUSG00000026687
5.52854	0.0703955	0.19991	24	0.370905	0.713576	0.989086	27.2548	Mgst3	ENSMUSG00000026688
0.517207	-0.0440129	0.313423	24	-0.145413	0.885406	0.996088	28.5576	Rxrg	ENSMUSG00000015843
-0.303172	-1.11037	1.67878	24	-0.682711	0.500906	0.989086	25.6645	Lmx1a	ENSMUSG00000026686
7.16091	0.0402163	0.0742986	24	0.533886	0.597552	0.989086	28.5576	Pbx1	ENSMUSG00000052534
1.94516	-0.822172	0.238676	24	-3.58646	0.00123278	0.640879	28.5576	Nuf2	ENSMUSG00000026683
6.19971	-0.298419	0.144253	24	-2.18719	0.0371263	0.989086	28.3738	Rgs5	ENSMUSG00000026678
7.11307	0.0244766	0.224458	24	0.114307	0.909848	0.997075	26.7615	Rgs4	ENSMUSG00000038530
2.46125	0.1121	0.189469	24	0.613822	0.544192	0.989086	28.5576	Ccdc190	ENSMUSG00000070532
4.4098	0.0341026	0.0840798	24	0.396977	0.694336	0.989086	28.5576	Hsd17b7	ENSMUSG00000026675
-0.855283	0.437346	0.435326	24	1.03375	0.309928	0.989086	28.5576	3110045C21Rik	ENSMUSG00000097503
3.15092	0.125982	0.243835	24	0.546116	0.589329	0.989086	27.8857	Ddr2	ENSMUSG00000026674
5.45505	-0.0993292	0.0500529	24	-1.74811	0.0911892	0.989086	28.5576	Uap1	ENSMUSG00000026670
8.25253	0.0236217	0.0866396	24	0.275272	0.78509	0.989206	28.5576	Uhmk1	ENSMUSG00000026667
-1.55549	-0.7596	0.407904	24	-1.86432	0.0725856	0.989086	28.5576	Gm6345	ENSMUSG00000096964
1.61277	-0.232395	0.264069	24	-0.918709	0.365943	0.989086	28.5576	Gm7694	ENSMUSG00000102752
6.20667	0.204064	0.157791	24	1.3677	0.182275	0.989086	28.0271	Nos1ap	ENSMUSG00000038473
0.988745	-0.178394	0.113297	24	-1.32541	0.195541	0.989086	28.5576	Gm7299	ENSMUSG00000102193
5.5829	-0.111048	0.167597	24	-0.700472	0.48943	0.989086	27.917	Olfml2b	ENSMUSG00000038463
6.71019	0.137623	0.111665	24	1.28261	0.209942	0.989086	28.5576	Atf6	ENSMUSG00000026663
-1.61222	0.0610944	0.61209	24	0.103571	0.918234	0.997075	28.5576	Gm9929	ENSMUSG00000053925
2.43879	-0.309905	0.133069	24	-2.29372	0.0293617	0.989086	28.5576	Dusp12	ENSMUSG00000026659
-1.48987	0.354954	0.416394	24	0.862415	0.395644	0.989086	28.5576	Fcrlb	ENSMUSG00000070524
0.296262	0.0739433	0.206539	24	0.336269	0.739127	0.989086	28.5576	Gm2962	ENSMUSG00000089838
1.74295	-0.12089	0.187835	24	-0.651885	0.519688	0.989086	28.5576	Fcgr2b	ENSMUSG00000026656
3.4882	0.0356088	0.0969875	24	0.356875	0.723809	0.989086	28.5576	Fcgr3	ENSMUSG00000059498
2.24759	-0.404808	0.82757	24	-0.501657	0.620249	0.989086	25.2891	Cfap126	ENSMUSG00000026649
6.15051	-0.0198931	0.08858	24	-0.227513	0.821646	0.990526	28.5576	Sdhc	ENSMUSG00000058076
6.26732	-0.0564095	0.319817	24	-0.182569	0.856561	0.994719	25.8397	Pcp4l1	ENSMUSG00000038370
3.19583	0.0573836	0.12262	24	0.467208	0.643896	0.989086	28.5576	Tomm40l	ENSMUSG00000005674
-1.27268	-0.290996	0.289046	24	-0.950438	0.349865	0.989086	28.5576	Apoa2	ENSMUSG00000005681
3.22045	-0.266947	0.14928	24	-1.83632	0.0767418	0.989086	28.5576	Fcer1g	ENSMUSG00000058715
7.45055	0.00795044	0.0782272	24	0.101129	0.920155	0.997075	28.5576	Ndufs2	ENSMUSG00000013593
4.88457	-0.20711	0.26095	24	-0.831086	0.413305	0.989086	26.6652	Adamts4	ENSMUSG00000006403
4.40813	0.04759	0.0790605	24	0.581669	0.565353	0.989086	28.5576	B4galt3	ENSMUSG00000052423
3.02446	0.145687	0.18101	24	0.840844	0.407421	0.989086	28.5576	Ppox	ENSMUSG00000062729
5.15241	0.0226597	0.0622416	24	0.339588	0.736652	0.989086	28.5576	Usp21	ENSMUSG00000053483
5.60829	-0.194573	0.106788	24	-1.88247	0.0699974	0.989086	28.5576	Ufc1	ENSMUSG00000062963
2.48658	-0.151293	0.156777	24	-0.979009	0.335797	0.989086	28.5576	Rpl27-ps1	ENSMUSG00000079137
-0.196747	0.54037	0.428788	24	1.31242	0.19983	0.989086	28.5576	Gm20045	ENSMUSG00000103983
1.64373	-0.143416	0.166174	24	-0.85269	0.400926	0.989086	28.5576	Dedd	ENSMUSG00000013973
4.47309	0.161482	0.0798878	24	1.96145	0.0596414	0.989086	28.5576	Nit1	ENSMUSG00000013997
5.86204	0.0296272	0.0771276	24	0.380363	0.70649	0.989086	28.5576	Pfdn2	ENSMUSG00000006412
2.04386	-0.20069	0.130774	24	-1.4893	0.147369	0.989086	28.5576	Klhdc9	ENSMUSG00000045259
2.91262	0.227507	0.121071	24	1.86199	0.0729242	0.989086	28.5576	Nectin4	ENSMUSG00000006411
1.51694	0.164244	0.204454	24	0.814591	0.422048	0.989086	28.5576	Arhgap30	ENSMUSG00000048865
5.57154	0.0122275	0.0704047	24	0.168375	0.867475	0.995649	28.5576	Usf1	ENSMUSG00000026641
3.23776	-0.473805	0.311522	24	-1.59987	0.121211	0.989086	27.1254	F11r	ENSMUSG00000038235
1.35997	-0.0197004	0.15985	24	-0.120027	0.905302	0.996858	28.5576	Alyref2	ENSMUSG00000060244
-0.776259	-0.357127	0.359327	24	-0.996365	0.327441	0.989086	28.5576	Cd48	ENSMUSG00000015355
1.83293	-0.0953469	0.184233	24	-0.522883	0.605089	0.989086	28.5576	Tma7-ps	ENSMUSG00000059058
1.19125	-0.527573	0.199695	24	-2.62902	0.013639	0.977318	28.5576	Cd84	ENSMUSG00000038147
3.90811	-0.0290653	0.129035	24	-0.231777	0.818364	0.989794	28.5576	Vangl2	ENSMUSG00000026556
1.49639	0.0991469	0.246729	24	0.417426	0.679488	0.989086	28.5576	Nhlh1	ENSMUSG00000051251
5.7742	-0.045118	0.064768	24	-0.665036	0.511363	0.989086	28.5576	Ncstn	ENSMUSG00000003458
7.72213	0.0541326	0.0363658	24	1.16644	0.253086	0.989086	28.5576	Copa	ENSMUSG00000026553
6.37668	-0.0403037	0.0371936	24	-0.858592	0.397715	0.989086	28.5576	Pex19	ENSMUSG00000003464
2.9688	-0.00887935	0.0691077	24	-0.109515	0.91356	0.997075	28.5576	Gm10171	ENSMUSG00000089803
7.18672	0.0427548	0.0213392	24	1.13554	0.26559	0.989086	28.5576	Dcaf8	ENSMUSG00000026554
9.06728	-0.0563858	0.0551821	24	-0.93374	0.358266	0.989086	28.5576	Pea15a	ENSMUSG00000013698
-0.575377	0.698041	0.370911	24	1.9169	0.0653056	0.989086	28.5576	Casq1	ENSMUSG00000007122
2.43797	0.150305	0.222667	24	0.708666	0.484277	0.989086	28.5576	Atp1a4	ENSMUSG00000007107
7.74005	0.00182965	0.0958978	24	0.0195359	0.984549	0.999815	28.5576	Igsf8	ENSMUSG00000038034
9.96131	0.153522	0.0773992	24	1.95444	0.0605031	0.989086	28.5576	Atp1a2	ENSMUSG00000007097
6.35118	0.158125	0.179475	24	0.930403	0.360238	0.989086	27.5706	Kcnj9	ENSMUSG00000038026
7.61085	0.100026	0.0991598	24	1.0371	0.308391	0.989086	28.5576	Kcnj10	ENSMUSG00000044708
3.67876	-0.0746768	0.0821967	24	-0.859462	0.397243	0.989086	28.5576	Pigm	ENSMUSG00000050229
-0.72878	-1.08114	0.423434	24	-2.61068	0.0142402	0.977318	28.5576	Slamf9	ENSMUSG00000026548
1.03798	-0.0207041	0.259778	24	-0.0819979	0.93522	0.997075	28.5576	Igsf9	ENSMUSG00000037995
3.40345	-0.108726	0.141099	24	-0.793017	0.434307	0.989086	28.5576	Tagln2	ENSMUSG00000026547
1.79095	-0.0075636	0.428864	24	-0.0185302	0.985352	0.999815	26.9999	Cfap45	ENSMUSG00000026546
-1.42936	-0.534461	0.545396	24	-1.0174	0.317505	0.989086	28.5576	Vsig8	ENSMUSG00000049598
2.51675	0.127816	0.136147	24	0.931798	0.359252	0.989086	28.5576	Dusp23	ENSMUSG00000026544
0.674783	-0.0264522	0.141228	24	-0.167332	0.868288	0.995649	28.5576	Gm2710	ENSMUSG00000060128
4.73891	-0.132166	0.130417	24	-1.05818	0.298844	0.989086	28.5576	Ackr1	ENSMUSG00000037872
8.76381	-0.0156046	0.0738404	24	-0.20748	0.837107	0.991671	28.5576	Cadm3	ENSMUSG00000005338
0.702711	-0.349711	0.269277	24	-1.31778	0.198051	0.989086	28.5576	Aim2	ENSMUSG00000037860
-1.54648	-0.383829	0.80792	24	-0.502352	0.619298	0.989086	28.3648	Ifi204	ENSMUSG00000073489
0.90677	-0.552163	0.221714	24	-2.51087	0.0179668	0.989086	28.5576	Mndal	ENSMUSG00000090272
1.23163	-0.178047	0.27986	24	-0.663767	0.512163	0.989086	28.5576	Ifi203	ENSMUSG00000039997
6.57578	0.072257	0.0851476	24	0.855821	0.399221	0.989086	28.5576	Fmn2	ENSMUSG00000028354
3.74781	-0.0241344	0.136495	24	-0.182374	0.856578	0.994719	28.5576	Grem2	ENSMUSG00000050069
6.2328	-0.0476156	0.0877825	24	-0.549063	0.58723	0.989086	28.5576	Rgs7	ENSMUSG00000026527
6.07264	-0.0202609	0.0687496	24	-0.285786	0.777105	0.989206	28.5576	Fh1	ENSMUSG00000026526
-0.202069	0.283803	0.673926	24	0.444748	0.659972	0.989086	27.5834	Opn3	ENSMUSG00000026525
2.90971	0.0691844	0.269421	24	0.27118	0.788263	0.989208	27.7013	Chml	ENSMUSG00000078185
-0.924478	-0.0583904	0.328162	24	-0.172941	0.863918	0.994977	28.5576	Exo1	ENSMUSG00000039748
1.78756	0.206606	0.726544	24	0.293536	0.771473	0.989206	25.6675	Pld5	ENSMUSG00000055214
-1.27982	-0.0847978	0.343908	24	-0.24021	0.811883	0.989502	28.5576	Rbm8a2	ENSMUSG00000078184
6.08732	0.118667	0.118439	24	1.04725	0.303769	0.989086	28.5576	Cep170	ENSMUSG00000057335
-1.97712	-0.340417	0.528911	24	-0.665383	0.511145	0.989086	28.5576	Gm38104	ENSMUSG00000104154
4.70471	0.0438778	0.0756539	24	0.561059	0.579133	0.989086	28.5576	Sdccag8	ENSMUSG00000026504
-1.31315	-0.502382	0.354264	24	-1.39183	0.17472	0.989086	28.5576	Gm15423	ENSMUSG00000087082
7.71615	0.0467286	0.142273	24	0.347198	0.731002	0.989086	28.4071	Akt3	ENSMUSG00000019699
-0.564444	-0.228873	0.396304	24	-0.591036	0.559146	0.989086	28.5576	Gm26801	ENSMUSG00000097892
9.49352	0.0515723	0.146651	24	0.371708	0.712868	0.989086	28.4075	Zbtb18	ENSMUSG00000063659
5.82815	-0.0352381	0.0631458	24	-0.530012	0.6002	0.989086	28.5576	Adss	ENSMUSG00000015961
0.824122	-0.270214	0.218156	24	-1.24223	0.224257	0.989086	28.5576	Catspere2	ENSMUSG00000091476
-1.08481	0.37902	0.392579	24	0.974583	0.337951	0.989086	28.5576	Gm37313	ENSMUSG00000104097
2.55822	0.0607718	0.104965	24	0.546134	0.589215	0.989086	28.5576	Gm8010	ENSMUSG00000102493
4.60362	-0.00672789	0.0708979	24	-0.0898815	0.929009	0.997075	28.5576	Desi2	ENSMUSG00000026502
-1.0796	-0.00226845	0.308469	24	-0.00719206	0.994312	0.999945	28.5576	Gm37486	ENSMUSG00000104126
1.25829	0.172867	0.26071	24	0.687416	0.497366	0.989086	28.5576	B230369F24Rik	ENSMUSG00000086350
8.35114	0.00602011	0.0576816	24	0.0969591	0.923436	0.997075	28.5576	Hnrnpu	ENSMUSG00000039630
1.0216	-0.0815374	0.206935	24	-0.391556	0.698293	0.989086	28.5576	Gm38300	ENSMUSG00000104279
4.05676	-0.147494	0.164758	24	-0.943682	0.353248	0.989086	28.5576	Efcab2	ENSMUSG00000026495
4.63433	0.10942	0.209131	24	0.552231	0.585251	0.989086	27.4983	Kif26b	ENSMUSG00000026494
4.72069	-0.0212565	0.0699016	24	-0.28894	0.774714	0.989206	28.5576	Smyd3	ENSMUSG00000055067
2.74563	-0.0961226	0.138378	24	-0.697994	0.490826	0.989086	28.5576	Gm5561	ENSMUSG00000096474
3.9404	0.0768286	0.0699188	24	1.00646	0.322649	0.989086	28.5576	Tfb2m	ENSMUSG00000026492
5.54626	0.0957426	0.0831877	24	1.15011	0.259637	0.989086	28.5576	Cnst	ENSMUSG00000038949
5.94751	-0.119318	0.0896143	24	-1.34992	0.187647	0.989086	28.5576	Sccpdh	ENSMUSG00000038936
5.53205	0.147533	0.114955	24	1.33461	0.192547	0.989086	28.5576	Ahctf1	ENSMUSG00000026491
8.08142	0.179973	0.106645	24	1.74733	0.091327	0.989086	28.5576	Cdc42bpa	ENSMUSG00000026490
5.74501	-0.00379789	0.10237	24	-0.0381935	0.969799	0.999012	28.5576	Coq8a	ENSMUSG00000026489
3.82987	-0.0527859	0.113871	24	-0.467827	0.643459	0.989086	28.5576	Psen2	ENSMUSG00000010609
2.32209	0.0765322	0.138737	24	0.544842	0.590092	0.989086	28.5576	Gm5069	ENSMUSG00000055676
5.67171	-0.0167436	0.169928	24	-0.104138	0.917807	0.997075	27.8279	Itpkb	ENSMUSG00000038855
9.27711	0.211736	0.146237	24	1.53055	0.136942	0.989086	28.4075	Stum	ENSMUSG00000053963
6.69903	0.135718	0.0997481	24	1.40012	0.172249	0.989086	28.5576	Parp1	ENSMUSG00000026496
2.06679	-0.158357	0.168841	24	-0.945075	0.352549	0.989086	28.5576	Lin9	ENSMUSG00000058729
5.07849	-0.0883622	0.0712303	24	-1.19365	0.242438	0.989086	28.5576	Acbd3	ENSMUSG00000026499
0.068169	-0.25932	0.242779	24	-1.04144	0.306407	0.989086	28.5576	Gm37768	ENSMUSG00000103649
6.50054	-0.093862	0.0749094	24	-1.23745	0.225997	0.989086	28.5576	H3f3a	ENSMUSG00000060743
-0.207945	-0.26932	0.237973	24	-1.10348	0.279029	0.989086	28.5576	H3f3aos	ENSMUSG00000073485
4.63309	0.0227722	0.0779269	24	0.28349	0.778847	0.989206	28.5576	Sde2	ENSMUSG00000038806
-0.33611	0.0120034	0.219461	24	0.0504607	0.960107	0.997936	28.5576	Gm20305	ENSMUSG00000103979
0.0303361	-0.0864093	0.27853	24	-0.310334	0.758561	0.989086	28.5576	Lefty2	ENSMUSG00000066652
4.70882	-0.0848733	0.124674	24	-0.706901	0.485357	0.989086	28.5576	Pycr2	ENSMUSG00000026520
3.64652	0.171951	0.20062	24	0.906475	0.37233	0.989086	28.3311	Lefty1	ENSMUSG00000038793
5.03403	-0.185816	0.220533	24	-0.885455	0.383718	0.989086	27.0394	Tmem63a	ENSMUSG00000026519
4.97717	-0.212984	0.190779	24	-1.17911	0.248401	0.989086	27.6538	Ephx1	ENSMUSG00000038776
4.71748	0.0712235	0.136279	24	0.547568	0.588243	0.989086	28.5576	Nvl	ENSMUSG00000026516
5.02819	-0.0389798	0.068667	24	-0.540044	0.593353	0.989086	28.5576	Cnih4	ENSMUSG00000062169
7.1224	0.0460368	0.0901759	24	0.518995	0.607763	0.989086	28.5576	Wdr26	ENSMUSG00000038733
3.27699	0.020644	0.106391	24	0.190313	0.850411	0.993809	28.5576	Rpl35a-ps2	ENSMUSG00000081214
6.0276	0.015454	0.113822	24	0.141399	0.888547	0.996147	28.5576	Cnih3	ENSMUSG00000026514
0.327198	-0.265095	0.618353	24	-0.450447	0.655984	0.989086	27.0033	Ccdc121	ENSMUSG00000050625
-0.272045	1.13914	0.381616	24	3.0827	0.00451422	0.868773	28.5576	Dnah14	ENSMUSG00000047369
3.04214	0.0568603	0.131557	24	0.435777	0.666275	0.989086	28.5576	Lbr	ENSMUSG00000004880
7.42483	0.156484	0.0807566	24	1.93823	0.0625374	0.989086	28.5576	Enah	ENSMUSG00000022995
5.73994	-0.138437	0.0745841	24	-1.82448	0.0785594	0.989086	28.5576	Srp9	ENSMUSG00000026511
6.34626	-0.0868956	0.0896734	24	-0.98393	0.333413	0.989086	28.5576	Degs1	ENSMUSG00000038633
2.05862	-0.225685	0.407555	24	-0.582497	0.565043	0.989086	27.1254	1700047M11Rik	ENSMUSG00000100147
5.54814	0.0517124	0.0744749	24	0.680918	0.501408	0.989086	28.5576	Fbxo28	ENSMUSG00000047539
5.25666	-0.0365949	0.0759473	24	-0.47163	0.640775	0.989086	28.5576	Trp53bp2	ENSMUSG00000026510
5.82459	0.0387622	0.0700417	24	0.53759	0.595025	0.989086	28.5576	Capn2	ENSMUSG00000026509
-0.50362	0.553057	0.307013	24	1.77222	0.0870284	0.989086	28.5576	Gm37885	ENSMUSG00000102234
2.21223	0.0675246	0.157113	24	0.42959	0.670718	0.989086	28.5576	Gm37069	ENSMUSG00000104415
7.38082	-0.0219164	0.0798688	24	-0.274006	0.786052	0.989206	28.5576	Susd4	ENSMUSG00000038576
2.14787	0.0401275	0.184169	24	0.222904	0.825197	0.990526	28.5576	Disp1	ENSMUSG00000030768
1.05046	0.12469	0.137271	24	0.826744	0.415237	0.989086	28.5576	BC085271	ENSMUSG00000102478
5.63912	-0.037222	0.0546014	24	-0.620621	0.539771	0.989086	28.5576	Brox	ENSMUSG00000046836
5.3826	-0.0388446	0.0510723	24	-0.672872	0.506437	0.989086	28.5576	Aida	ENSMUSG00000042901
6.81893	0.0760629	0.0645984	24	1.12879	0.268378	0.989086	28.5576	Mia3	ENSMUSG00000056050
2.60264	0.000429547	0.12648	24	0.00335389	0.997347	0.999945	28.5576	Taf1a	ENSMUSG00000072258
2.62858	0.0534555	0.182685	24	0.303991	0.763339	0.989132	28.5576	Dusp10	ENSMUSG00000039384
0.84258	-0.231536	0.112506	24	-1.70493	0.0990654	0.989086	28.5576	Gm38358	ENSMUSG00000103314
-1.06416	0.530803	0.502168	24	1.08562	0.286727	0.989086	28.5576	Hlx	ENSMUSG00000039377
-2.26947	-0.32658	0.828542	24	-0.416785	0.679992	0.989086	28.1907	Mtarc1	ENSMUSG00000026621
5.00263	-0.0362603	0.127017	24	-0.298222	0.767693	0.989206	28.5576	Mtarc2	ENSMUSG00000073481
4.15009	-0.140673	0.341196	24	-0.427974	0.67219	0.989086	26.0304	C130074G19Rik	ENSMUSG00000039349
5.73582	0.0659866	0.10177	24	0.667277	0.509951	0.989086	28.5576	Mark1	ENSMUSG00000026620
5.78948	0.135372	0.0785177	24	1.71178	0.0977778	0.989086	28.5576	Rab3gap2	ENSMUSG00000039318
5.68397	-0.0102051	0.0475471	24	-0.186743	0.853182	0.994503	28.5576	Iars2	ENSMUSG00000026618
-0.956859	-0.52957	0.280843	24	-1.77172	0.0871121	0.989086	28.5576	Gm37785	ENSMUSG00000102526
5.84367	0.0275161	0.0564465	24	0.449576	0.65641	0.989086	28.5576	Bpnt1	ENSMUSG00000026617
6.46029	0.108896	0.0581462	24	1.74853	0.0911167	0.989086	28.5576	Eprs	ENSMUSG00000026615
-1.44303	-0.0265213	0.367412	24	-0.0720767	0.943043	0.997819	28.5576	9630028B13Rik	ENSMUSG00000051295
1.71062	-0.0525831	0.181089	24	-0.290726	0.773362	0.989206	28.5576	Gm2061	ENSMUSG00000097615
3.90914	-0.281368	0.123612	24	-2.32404	0.02745	0.989086	28.5576	Slc30a10	ENSMUSG00000026614
2.39846	-0.0165637	0.117938	24	-0.134952	0.893596	0.996724	28.5576	Lyplal1	ENSMUSG00000039246
5.87971	-0.231612	0.189272	24	-1.29118	0.20741	0.989086	27.4465	Tgfb2	ENSMUSG00000039239
2.69434	0.023033	0.128498	24	0.177544	0.860334	0.994719	28.5576	Rrp15	ENSMUSG00000001305
-0.624585	0.4524	0.633864	24	0.754539	0.456841	0.989086	27.9271	Spata17	ENSMUSG00000026611
3.90239	0.182247	0.110777	24	1.65687	0.108494	0.989086	28.5576	Gpatch2	ENSMUSG00000039210
0.677792	0.493755	0.248484	24	1.99627	0.0555188	0.989086	28.5576	Gm37254	ENSMUSG00000104394
4.28551	0.291322	0.196228	24	1.56922	0.127879	0.989086	27.8807	Esrrg	ENSMUSG00000026610
6.33912	-0.0657839	0.0502917	24	-1.16875	0.25217	0.989086	28.5576	Kctd3	ENSMUSG00000026608
5.74786	-0.130684	0.0848373	24	-1.54827	0.13257	0.989086	28.5576	Kcnk2	ENSMUSG00000037624
1.57523	0.0242873	0.146941	24	0.158511	0.87517	0.995805	28.5576	Pdcd5-ps	ENSMUSG00000102824
-0.395174	-0.070998	0.321274	24	-0.222298	0.825664	0.990526	28.5576	A430027H14Rik	ENSMUSG00000104507
0.317221	-0.69082	0.345837	24	-2.06302	0.048308	0.989086	28.5576	Cenpf	ENSMUSG00000026605
3.48065	-0.164073	0.215676	24	-0.804356	0.427922	0.989086	28.1936	Ptpn14	ENSMUSG00000026604
-0.415955	-0.116293	0.509264	24	-0.241091	0.811212	0.989502	28.4685	Gm37422	ENSMUSG00000104435
4.52979	-0.0942181	0.0813805	24	-1.12862	0.26845	0.989086	28.5576	Smyd2	ENSMUSG00000026603
7.12605	0.0653127	0.209822	24	0.326988	0.746201	0.989086	26.9657	Prox1	ENSMUSG00000010175
2.45663	-0.0549316	0.209238	24	-0.274275	0.785847	0.989206	28.5576	Prox1os	ENSMUSG00000079045
5.29868	-0.0203374	0.0821312	24	-0.246263	0.80724	0.989502	28.5576	Rps6kc1	ENSMUSG00000089872
5.49197	-0.0255771	0.0446923	24	-0.483765	0.632242	0.989086	28.5576	Angel2	ENSMUSG00000026634
1.22526	0.0105555	0.304147	24	0.0364287	0.971194	0.999012	28.5576	Vash2	ENSMUSG00000037568
3.18289	0.0367108	0.127191	24	0.291323	0.77291	0.989206	28.5576	Flvcr1	ENSMUSG00000066595
2.36041	-0.00507576	0.169253	24	-0.0305802	0.975817	0.999188	28.5576	Tatdn3	ENSMUSG00000026632
-0.189108	0.24792	0.323479	24	0.777026	0.443532	0.989086	28.5576	Nsl1	ENSMUSG00000062510
-0.709776	0.268205	0.31817	24	0.840709	0.407495	0.989086	28.5576	Batf3	ENSMUSG00000026630
-0.0124373	0.172699	0.350076	24	0.509535	0.614293	0.989086	28.5576	Atf3	ENSMUSG00000026628
0.685617	-0.0991762	0.28546	24	-0.356409	0.724154	0.989086	28.5576	D730003I15Rik	ENSMUSG00000073478
-1.67059	0.578323	0.619148	24	0.965847	0.342229	0.989086	28.5576	Gm37168	ENSMUSG00000103174
4.98177	-0.302126	0.1279	24	-2.46826	0.0198167	0.989086	28.5576	Nenf	ENSMUSG00000037499
2.88184	-0.074667	0.102555	24	-0.69356	0.493561	0.989086	28.5576	Pacc1	ENSMUSG00000026627
6.044	-0.0802051	0.0539149	24	-1.35638	0.185606	0.989086	28.5576	Ppp2r5a	ENSMUSG00000026626
-1.33056	-0.631771	0.400896	24	-1.58615	0.123717	0.989086	28.5576	Gm32200	ENSMUSG00000103114
1.01557	-0.62042	0.412422	24	-1.5909	0.122827	0.989086	28.087	Dtl	ENSMUSG00000037474
4.23885	-0.0089425	0.116031	24	-0.0789868	0.937594	0.997616	28.5576	Ints7	ENSMUSG00000037461
7.40952	0.0829174	0.118033	24	0.734447	0.468664	0.989086	28.5576	Lpgat1	ENSMUSG00000026623
-0.21369	-0.270388	0.252117	24	-1.05083	0.302146	0.989086	28.5576	Nek2	ENSMUSG00000026622
0.186512	0.464512	0.3042	24	1.56725	0.128072	0.989086	28.5576	1700034H15Rik	ENSMUSG00000055833
5.19243	-0.0184349	0.0694323	24	-0.254989	0.800559	0.989254	28.5576	Slc30a1	ENSMUSG00000037434
0.787172	-0.110695	0.991644	24	-0.115322	0.909086	0.997075	25.7166	Rd3	ENSMUSG00000049353
-0.0525058	0.455142	0.411672	24	1.15192	0.258905	0.989086	28.5576	Traf5	ENSMUSG00000026637
4.50443	-0.0786385	0.110669	24	-0.726897	0.473206	0.989086	28.5576	Gstp-ps	ENSMUSG00000103653
3.96419	0.0704779	0.117454	24	0.611457	0.545734	0.989086	28.5576	Rcor3	ENSMUSG00000037395
1.99658	-0.129066	0.201136	24	-0.660912	0.513966	0.989086	28.5576	Gm10516	ENSMUSG00000097316
5.94664	0.051041	0.0915916	24	0.56665	0.575379	0.989086	28.5576	Kcnh1	ENSMUSG00000058248
-0.312334	-0.124999	0.345161	24	-0.366621	0.716604	0.989086	28.5576	Hhat	ENSMUSG00000037375
4.76789	-0.0718221	0.140403	24	-0.537384	0.595165	0.989086	28.5576	Sertad4	ENSMUSG00000016262
4.65321	0.157606	0.148658	24	1.11651	0.273511	0.989086	28.5576	Syt14	ENSMUSG00000016200
3.91194	0.130376	0.105343	24	1.2397	0.225178	0.989086	28.5576	Utp25	ENSMUSG00000016181
-0.302645	0.239026	0.337754	24	0.723042	0.475535	0.989086	28.5576	Irf6	ENSMUSG00000026638
2.2936	-0.12919	0.118744	24	-1.04049	0.306843	0.989086	28.5576	A130010J15Rik	ENSMUSG00000079144
-1.00185	0.303416	0.422238	24	0.728763	0.472081	0.989086	28.5576	Traf3ip3	ENSMUSG00000037318
0.658967	0.0946128	0.205243	24	0.448264	0.657345	0.989086	28.5576	Lamb3	ENSMUSG00000026639
5.25517	-0.379745	0.156192	24	-2.57125	0.0156679	0.987779	28.3166	Hsd11b1	ENSMUSG00000016194
2.15581	-0.0535249	0.129069	24	-0.400829	0.691529	0.989086	28.5576	G0s2	ENSMUSG00000009633
-0.348118	0.184411	0.276847	24	0.650757	0.520405	0.989086	28.5576	Gm37691	ENSMUSG00000104348
4.32718	0.154562	0.183727	24	0.889691	0.381198	0.989086	28.0541	Camk1g	ENSMUSG00000016179
6.90541	0.201124	0.147466	24	1.44213	0.160263	0.989086	28.2477	Plxna2	ENSMUSG00000026640
5.55891	0.359117	0.202661	24	1.86455	0.0730879	0.989086	27.1557	Cd34	ENSMUSG00000016494
-1.4099	0.0909219	0.515475	24	0.182432	0.856533	0.994719	28.5576	Gm16897	ENSMUSG00000097325
2.56991	0.371684	0.375539	24	1.03865	0.308229	0.989086	26.8611	A330023F24Rik	ENSMUSG00000096929
0.428922	-0.350315	0.35369	24	-1.0393	0.307383	0.989086	28.5576	Cd46	ENSMUSG00000016493
4.02308	0.129351	0.0994846	24	1.29446	0.205875	0.989086	28.5576	Cr1l	ENSMUSG00000016481
6.46139	-0.0357376	0.0751345	24	-0.47002	0.64191	0.989086	28.5576	Fam171a1	ENSMUSG00000050530
6.28909	0.073014	0.0567682	24	1.19241	0.242914	0.989086	28.5576	Nmt2	ENSMUSG00000026643
2.27019	-0.0578068	0.151	24	-0.384017	0.70381	0.989086	28.5576	Rpp38	ENSMUSG00000049950
0.906981	-0.450717	0.432325	24	-1.10199	0.279886	0.989086	27.8922	Meig1	ENSMUSG00000026650
2.46081	0.0600884	0.147107	24	0.409847	0.684976	0.989086	28.5576	Dclre1c	ENSMUSG00000026648
2.0244	-0.277372	0.137343	24	-1.95376	0.0605874	0.989086	28.5576	Suv39h2	ENSMUSG00000026646
4.53899	-0.0714816	0.0709088	24	-0.953306	0.348435	0.989086	28.5576	Hspa14	ENSMUSG00000109865
1.41253	0.385861	0.156219	24	2.38811	0.0237775	0.989086	28.5576	Gm45902	ENSMUSG00000051396
0.617334	0.21529	0.215263	24	0.987676	0.331606	0.989086	28.5576	Cdnf	ENSMUSG00000039496
-0.0680478	0.0411327	0.222815	24	0.175253	0.862117	0.994719	28.5576	Gm13182	ENSMUSG00000082580
4.10385	-0.198115	0.127244	24	-1.6024	0.120072	0.989086	28.5576	Fam107b	ENSMUSG00000026655
-0.928953	-0.51358	0.344263	24	-1.47727	0.150549	0.989086	28.5576	Gm13181	ENSMUSG00000081070
5.60339	-0.093017	0.0918902	24	-1.02646	0.31329	0.989086	28.5576	Frmd4a	ENSMUSG00000026657
5.35805	-0.025884	0.0547123	24	-0.428063	0.671816	0.989086	28.5576	Prpf18	ENSMUSG00000039449
0.836838	-0.198739	0.296167	24	-0.697521	0.491117	0.989086	28.5576	Bend7	ENSMUSG00000048186
4.66587	-0.0357826	0.081309	24	-0.431201	0.66956	0.989086	28.5576	Sephs1	ENSMUSG00000026662
6.31248	-0.0229137	0.0893628	24	-0.260232	0.796552	0.989254	28.5576	Phyh	ENSMUSG00000026664
2.50185	-0.12896	0.128426	24	-0.983664	0.333542	0.989086	28.5576	Gm13192	ENSMUSG00000069188
[truncated: 17,147 more rows]

## Sheet: Female_h-Met_dHPC
AvgExpr	logFC	SE	df.residual	t	pvalue	fdr	df.total	symbol	ensembl				p<0.05	SYMBOL	Log2FC	Pvalue		p<0.05 FC>1.3		SYMBOL	Log2FC	Pvalue			p<0.01	SYMBOL	Log2FC	Pvalue		p<0.01 FC>1.3		SYMBOL	Log2FC	Pvalue
[truncated: 18,283 more rows]

[truncated: 5 more sheets: Male_h-Met_dHPC, Female_WT_vHPC, Male_WT_vHPC, Female_h-Met_vHPC, Male_h-Met_vHPC]
